# Supplementary material for: Molecular pathway profiling of T lymphocyte signal transduction pathways; Th1 and Th2 genomic fingerprints are defined by TCR and CD28-mediated signaling
Source: BMC Immunol. 2012 Mar 14;13:12. doi: 10.1186/1471-2172-13-12 (PMC3355027; doi:10.1186/1471-2172-13-12)
Supplement: Additional file 3 — Files S1. Each of these files contain 4 columns. The first is the Affymetrix probe set id, the second columns gives the Euclidean distance to the gene expression profile of interest (file 1: CCL1, file 2: IL-2, file 3: EGR1). The third and fourth columns show the corresponding gene symbol and description respectively. [file 1471-2172-13-12-S3.XLS]

## Sheet: Supplementary file 1
Probeset_ID	Distance	Symbol	Description
207533_at	0	CCL1	chemokine (C-C motif) ligand 1
223482_at	3.79673	TMEM120A	transmembrane protein 120A
235175_at	3.80861	GBP4	guanylate binding protein 4
235574_at	4.01958	GBP4	guanylate binding protein 4
202794_at	5.03658	INPP1	inositol polyphosphate-1-phosphatase
204533_at	5.25882	CXCL10	chemokine (C-X-C motif) ligand 10
235276_at	5.55014	EPSTI1	epithelial stromal interaction 1 (breast)
219753_at	5.73442	STAG3	stromal antigen 3
232504_at	5.75802	LOC285628	hypothetical protein LOC285628
213293_s_at	5.78703	TRIM22	tripartite motif-containing 22
220944_at	5.78944	PGLYRP4	peptidoglycan recognition protein 4
202316_x_at	5.83477	UBE4B	ubiquitination factor E4B (UFD2 homolog, yeast)
204747_at	5.88459	IFIT3	interferon-induced protein with tetratricopeptide repeats 3
1555464_at	5.91285	IFIH1	interferon induced with helicase C domain 1
224131_at	5.92866	GPR81	G protein-coupled receptor 81
239979_at	5.94471	NA	NA
215533_s_at	5.98574	UBE4B	ubiquitination factor E4B (UFD2 homolog, yeast)
202449_s_at	6.03319	RXRA	retinoid X receptor, alpha
243541_at	6.10751	IL31RA	interleukin 31 receptor A
204698_at	6.16592	ISG20	interferon stimulated exonuclease gene 20kDa
33304_at	6.20302	ISG20	interferon stimulated exonuclease gene 20kDa
203915_at	6.2116	CXCL9	chemokine (C-X-C motif) ligand 9
216252_x_at	6.21604	FAS	Fas (TNF receptor superfamily, member 6)
226603_at	6.26192	SAMD9L	sterile alpha motif domain containing 9-like
219386_s_at	6.26577	SLAMF8	SLAM family member 8
211317_s_at	6.28222	CFLAR	CASP8 and FADD-like apoptosis regulator
203470_s_at	6.29929	PLEK	pleckstrin
204780_s_at	6.30475	FAS	Fas (TNF receptor superfamily, member 6)
235735_at	6.33268	NA	NA
215719_x_at	6.36997	FAS	Fas (TNF receptor superfamily, member 6)
35254_at	6.42478	TRAFD1	TRAF-type zinc finger domain containing 1
228617_at	6.42585	XAF1	XIAP associated factor 1
218400_at	6.43438	OAS3	2'-5'-oligoadenylate synthetase 3, 100kDa
218943_s_at	6.43476	DDX58	DEAD (Asp-Glu-Ala-Asp) box polypeptide 58
210439_at	6.47015	ICOS	inducible T-cell co-stimulator
206133_at	6.4807	XAF1	XIAP associated factor 1
223767_at	6.53904	GPR84	G protein-coupled receptor 84
241819_at	6.55384	TNFSF8	tumor necrosis factor (ligand) superfamily, member 8
211862_x_at	6.56532	CFLAR	CASP8 and FADD-like apoptosis regulator
210685_s_at	6.57324	UBE4B	ubiquitination factor E4B (UFD2 homolog, yeast)
203471_s_at	6.58773	PLEK	pleckstrin
205220_at	6.58861	NIACR2	niacin receptor 2
204781_s_at	6.59424	FAS	Fas (TNF receptor superfamily, member 6)
229872_s_at	6.60221	LOC100132999	hypothetical protein LOC100132999
215501_s_at	6.62278	DUSP10	dual specificity phosphatase 10
210564_x_at	6.63657	CFLAR	CASP8 and FADD-like apoptosis regulator
221087_s_at	6.64307	APOL3	apolipoprotein L, 3
225344_at	6.64629	NCOA7	nuclear receptor coactivator 7
211339_s_at	6.64751	ITK	IL2-inducible T-cell kinase
229972_at	6.66339	NA	NA
203275_at	6.66999	IRF2	interferon regulatory factor 2
208485_x_at	6.68094	CFLAR	CASP8 and FADD-like apoptosis regulator
207963_at	6.6861	C6orf54	chromosome 6 open reading frame 54
218810_at	6.72122	ZC3H12A	zinc finger CCCH-type containing 12A
204279_at	6.74398	PSMB9	proteasome (prosome, macropain) subunit, beta type, 9 (large multifunctional peptidase 2)
227609_at	6.75549	EPSTI1	epithelial stromal interaction 1 (breast)
200628_s_at	6.76375	WARS	tryptophanyl-tRNA synthetase
219209_at	6.79932	IFIH1	interferon induced with helicase C domain 1
224701_at	6.81666	PARP14	poly (ADP-ribose) polymerase family, member 14
220330_s_at	6.82768	SAMSN1	SAM domain, SH3 domain and nuclear localization signals 1
200629_at	6.84869	WARS	tryptophanyl-tRNA synthetase
201601_x_at	6.93692	IFITM1	interferon induced transmembrane protein 1 (9-27)
221653_x_at	6.95884	APOL2	apolipoprotein L, 2
200632_s_at	6.96351	NDRG1	N-myc downstream regulated 1
1568592_at	6.96878	TRIM69	tripartite motif-containing 69
208456_s_at	6.97483	RRAS2	related RAS viral (r-ras) oncogene homolog 2
229055_at	6.99328	GPR68	G protein-coupled receptor 68
223434_at	6.99974	GBP3	guanylate binding protein 3
216236_s_at	7.00534	SLC2A14	solute carrier family 2 (facilitated glucose transporter), member 14
221903_s_at	7.04194	CYLD	cylindromatosis (turban tumor syndrome)
209383_at	7.05036	DDIT3	DNA-damage-inducible transcript 3
229041_s_at	7.06315	NA	NA
201649_at	7.08284	UBE2L6	ubiquitin-conjugating enzyme E2L 6
212590_at	7.0943	RRAS2	related RAS viral (r-ras) oncogene homolog 2
222483_at	7.10701	EFHD2	EF-hand domain family, member D2
209732_at	7.1376	CLEC2B	C-type lectin domain family 2, member B
220577_at	7.16372	GVIN1	GTPase, very large interferon inducible 1
229830_at	7.17737	PDGFA	platelet-derived growth factor alpha polypeptide
200921_s_at	7.17822	BTG1	B-cell translocation gene 1, anti-proliferative
235688_s_at	7.19811	TRAF4	TNF receptor-associated factor 4
226056_at	7.22057	CDGAP	Cdc42 GTPase-activating protein
210563_x_at	7.23147	CFLAR	CASP8 and FADD-like apoptosis regulator
205270_s_at	7.23163	LCP2	lymphocyte cytosolic protein 2 (SH2 domain containing leukocyte protein of 76kDa)
213618_at	7.23208	ARAP2	ArfGAP with RhoGAP domain, ankyrin repeat and PH domain 2
204804_at	7.25403	TRIM21	tripartite motif-containing 21
202074_s_at	7.26192	OPTN	optineurin
202081_at	7.26993	IER2	immediate early response 2
201998_at	7.27504	ST6GAL1	ST6 beta-galactosamide alpha-2,6-sialyltranferase 1
208992_s_at	7.27803	STAT3	signal transducer and activator of transcription 3 (acute-phase response factor)
208991_at	7.28367	STAT3	signal transducer and activator of transcription 3 (acute-phase response factor)
202497_x_at	7.28574	SLC2A3	solute carrier family 2 (facilitated glucose transporter), member 3
218145_at	7.29905	TRIB3	tribbles homolog 3 (Drosophila)
226101_at	7.31862	PRKCE	protein kinase C, epsilon
210279_at	7.3212	GPR18	G protein-coupled receptor 18
202499_s_at	7.32269	SLC2A3	solute carrier family 2 (facilitated glucose transporter), member 3
200920_s_at	7.33517	BTG1	B-cell translocation gene 1, anti-proliferative
203518_at	7.35032	LYST	lysosomal trafficking regulator
212589_at	7.35672	RRAS2	related RAS viral (r-ras) oncogene homolog 2
219210_s_at	7.37244	RAB8B	RAB8B, member RAS oncogene family
222088_s_at	7.38812	SLC2A14	solute carrier family 2 (facilitated glucose transporter), member 14
244251_at	7.3893	LCP2	lymphocyte cytosolic protein 2 (SH2 domain containing leukocyte protein of 76kDa)
202531_at	7.3935	IRF1	interferon regulatory factor 1
209939_x_at	7.39927	CFLAR	CASP8 and FADD-like apoptosis regulator
225415_at	7.40933	DTX3L	deltex 3-like (Drosophila)
236198_at	7.41147	NA	NA
1552309_a_at	7.41544	NEXN	nexilin (F actin binding protein)
220306_at	7.42964	FAM46C	family with sequence similarity 46, member C
225973_at	7.43786	TAP2	transporter 2, ATP-binding cassette, sub-family B (MDR/TAP)
234964_at	7.44294	TRA@	T cell receptor alpha locus
1557116_at	7.44909	APOL6	apolipoprotein L, 6
208392_x_at	7.49064	SP110	SP110 nuclear body protein
220358_at	7.50184	BATF3	basic leucine zipper transcription factor, ATF-like 3
232024_at	7.51135	GIMAP2	GTPase, IMAP family member 2
225800_at	7.54159	JAZF1	JAZF zinc finger 1
202672_s_at	7.54776	ATF3	activating transcription factor 3
238183_at	7.55254	NA	NA
209828_s_at	7.55563	IL16	interleukin 16 (lymphocyte chemoattractant factor)
200798_x_at	7.55883	MCL1	myeloid cell leukemia sequence 1 (BCL2-related)
205463_s_at	7.55891	PDGFA	platelet-derived growth factor alpha polypeptide
203610_s_at	7.56744	TRIM38	tripartite motif-containing 38
211530_x_at	7.56837	HLA-G	major histocompatibility complex, class I, G
221563_at	7.58391	DUSP10	dual specificity phosphatase 10
204484_at	7.59194	PIK3C2B	phosphoinositide-3-kinase, class 2, beta polypeptide
204769_s_at	7.59735	TAP2	transporter 2, ATP-binding cassette, sub-family B (MDR/TAP)
238725_at	7.60336	IRF1	interferon regulatory factor 1
206118_at	7.61057	STAT4	signal transducer and activator of transcription 4
209827_s_at	7.6161	IL16	interleukin 16 (lymphocyte chemoattractant factor)
207315_at	7.63194	CD226	CD226 molecule
226498_at	7.63876	NA	NA
220054_at	7.64424	IL23A	interleukin 23, alpha subunit p19
215313_x_at	7.64442	HLA-A	major histocompatibility complex, class I, A
226497_s_at	7.64781	NA	NA
204440_at	7.66113	CD83	CD83 molecule
204806_x_at	7.68835	HLA-F	major histocompatibility complex, class I, F
202429_s_at	7.70564	PPP3CA	protein phosphatase 3 (formerly 2B), catalytic subunit, alpha isoform
214453_s_at	7.7073	IFI44	interferon-induced protein 44
208892_s_at	7.70777	DUSP6	dual specificity phosphatase 6
226474_at	7.73035	NLRC5	NLR family, CARD domain containing 5
202284_s_at	7.74812	CDKN1A	cyclin-dependent kinase inhibitor 1A (p21, Cip1)
219716_at	7.76142	APOL6	apolipoprotein L, 6
226409_at	7.77916	TBC1D20	TBC1 domain family, member 20
205269_at	7.78984	LCP2	lymphocyte cytosolic protein 2 (SH2 domain containing leukocyte protein of 76kDa)
204774_at	7.79372	EVI2A	ecotropic viral integration site 2A
244598_at	7.80717	NA	NA
226664_at	7.80769	TBC1D20	TBC1 domain family, member 20
208891_at	7.80959	DUSP6	dual specificity phosphatase 6
212185_x_at	7.81661	MT2A	metallothionein 2A
211456_x_at	7.83378	MT1P2	metallothionein 1 pseudogene 2
1554352_s_at	7.83464	DENND4A	DENN/MADD domain containing 4A
241869_at	7.83873	APOL6	apolipoprotein L, 6
202498_s_at	7.87732	SLC2A3	solute carrier family 2 (facilitated glucose transporter), member 3
208581_x_at	7.88608	MT1X	metallothionein 1X
218558_s_at	7.8963	MRPL39	mitochondrial ribosomal protein L39
202419_at	7.96067	KDSR	3-ketodihydrosphingosine reductase
212190_at	7.97348	SERPINE2	serpin peptidase inhibitor, clade E (nexin, plasminogen activator inhibitor type 1), member 2
209140_x_at	7.98612	HLA-B	major histocompatibility complex, class I, B
206461_x_at	8.00397	MT1H	metallothionein 1H
225798_at	8.03013	JAZF1	JAZF zinc finger 1
225524_at	8.05275	ANTXR2	anthrax toxin receptor 2
221840_at	8.07266	PTPRE	protein tyrosine phosphatase, receptor type, E
36711_at	8.07855	MAFF	v-maf musculoaponeurotic fibrosarcoma oncogene homolog F (avian)
236442_at	8.08513	DPF3	D4, zinc and double PHD fingers, family 3
203320_at	8.1014	SH2B3	SH2B adaptor protein 3
209626_s_at	8.12486	OSBPL3	oxysterol binding protein-like 3
205988_at	8.12574	CD84	CD84 molecule
238532_at	8.13163	DPF3	D4, zinc and double PHD fingers, family 3
203729_at	8.13393	EMP3	epithelial membrane protein 3
204702_s_at	8.16193	NFE2L3	nuclear factor (erythroid-derived 2)-like 3
202393_s_at	8.17144	KLF10	Kruppel-like factor 10
209239_at	8.17963	NFKB1	nuclear factor of kappa light polypeptide gene enhancer in B-cells 1
212750_at	8.1916	PPP1R16B	protein phosphatase 1, regulatory (inhibitor) subunit 16B
224799_at	8.19243	NDFIP2	Nedd4 family interacting protein 2
212561_at	8.20082	DENND5A	DENN/MADD domain containing 5A
202644_s_at	8.2043	TNFAIP3	tumor necrosis factor, alpha-induced protein 3
213069_at	8.23634	HEG1	HEG homolog 1 (zebrafish)
224802_at	8.24671	NDFIP2	Nedd4 family interacting protein 2
213113_s_at	8.25591	SLC43A3	solute carrier family 43, member 3
242943_at	8.27213	ST8SIA4	ST8 alpha-N-acetyl-neuraminide alpha-2,8-sialyltransferase 4
203882_at	8.27416	IRF9	interferon regulatory factor 9
227677_at	8.27772	JAK3	Janus kinase 3 (a protein tyrosine kinase, leukocyte)
212458_at	8.27926	SPRED2	sprouty-related, EVH1 domain containing 2
1557236_at	8.29562	APOL6	apolipoprotein L, 6
236471_at	8.33844	NFE2L3	nuclear factor (erythroid-derived 2)-like 3
219213_at	8.34255	JAM2	junctional adhesion molecule 2
225076_s_at	8.35039	ZNFX1	zinc finger, NFX1-type containing 1
211936_at	8.3644	HSPA5	heat shock 70kDa protein 5 (glucose-regulated protein, 78kDa)
204204_at	8.37503	SLC31A2	solute carrier family 31 (copper transporters), member 2
203348_s_at	8.37596	ETV5	ets variant 5
200599_s_at	8.41227	HSP90B1	heat shock protein 90kDa beta (Grp94), member 1
218793_s_at	8.42991	SCML1	sex comb on midleg-like 1 (Drosophila)
230102_at	8.44577	ETV5	ets variant 5
214129_at	8.46496	PDE4DIP	phosphodiesterase 4D interacting protein
208361_s_at	8.46603	POLR3D	polymerase (RNA) III (DNA directed) polypeptide D, 44kDa
229934_at	8.4766	NA	NA
1552316_a_at	8.52453	GIMAP1	GTPase, IMAP family member 1
224791_at	8.53334	ASAP1	ArfGAP with SH3 domain, ankyrin repeat and PH domain 1
217456_x_at	8.534	HLA-E	major histocompatibility complex, class I, E
200598_s_at	8.54452	HSP90B1	heat shock protein 90kDa beta (Grp94), member 1
41577_at	8.55076	PPP1R16B	protein phosphatase 1, regulatory (inhibitor) subunit 16B
223220_s_at	8.55571	PARP9	poly (ADP-ribose) polymerase family, member 9
224796_at	8.56543	ASAP1	ArfGAP with SH3 domain, ankyrin repeat and PH domain 1
203140_at	8.56586	BCL6	B-cell CLL/lymphoma 6
230237_at	8.58247	ADCYAP1	adenylate cyclase activating polypeptide 1 (pituitary)
200878_at	8.58569	EPAS1	endothelial PAS domain protein 1
212641_at	8.59188	HIVEP2	human immunodeficiency virus type I enhancer binding protein 2
210692_s_at	8.62655	SLC43A3	solute carrier family 43, member 3
227080_at	8.6291	ZNF697	zinc finger protein 697
212642_s_at	8.63077	HIVEP2	human immunodeficiency virus type I enhancer binding protein 2
209325_s_at	8.65807	RGS16	regulator of G-protein signaling 16
224801_at	8.66338	NDFIP2	Nedd4 family interacting protein 2
225205_at	8.68525	KIF3B	kinesin family member 3B
224790_at	8.69621	ASAP1	ArfGAP with SH3 domain, ankyrin repeat and PH domain 1
221039_s_at	8.70486	ASAP1	ArfGAP with SH3 domain, ankyrin repeat and PH domain 1
201170_s_at	8.71044	BHLHE40	basic helix-loop-helix family, member e40
209295_at	8.71364	TNFRSF10B	tumor necrosis factor receptor superfamily, member 10b
235056_at	8.73025	ETV6	ets variant 6
209446_s_at	8.73146	C7orf44	chromosome 7 open reading frame 44
201566_x_at	8.74411	ID2	inhibitor of DNA binding 2, dominant negative helix-loop-helix protein
203974_at	8.76329	HDHD1A	haloacid dehalogenase-like hydrolase domain containing 1A
202643_s_at	8.76729	TNFAIP3	tumor necrosis factor, alpha-induced protein 3
226440_at	8.78305	DUSP22	dual specificity phosphatase 22
218747_s_at	8.78604	TAPBPL	TAP binding protein-like
231577_s_at	8.79256	GBP1	guanylate binding protein 1, interferon-inducible, 67kDa
202269_x_at	8.81531	GBP1	guanylate binding protein 1, interferon-inducible, 67kDa
203943_at	8.82202	KIF3B	kinesin family member 3B
202307_s_at	8.83047	TAP1	transporter 1, ATP-binding cassette, sub-family B (MDR/TAP)
228812_at	8.83759	NA	NA
203233_at	8.84763	IL4R	interleukin 4 receptor
227337_at	8.85487	ANKRD37	ankyrin repeat domain 37
213135_at	8.8562	TIAM1	T-cell lymphoma invasion and metastasis 1
215499_at	8.85893	MAP2K3	mitogen-activated protein kinase kinase 3
229450_at	8.8645	IFIT3	interferon-induced protein with tetratricopeptide repeats 3
235122_at	8.86689	HIVEP3	human immunodeficiency virus type I enhancer binding protein 3
226103_at	8.87207	NEXN	nexilin (F actin binding protein)
234994_at	8.97221	TMEM200A	transmembrane protein 200A
205467_at	8.97226	CASP10	caspase 10, apoptosis-related cysteine peptidase
225557_at	8.99709	AXUD1	AXIN1 up-regulated 1
239486_at	9.02544	NA	NA
232375_at	9.02674	NA	NA
202270_at	9.05102	GBP1	guanylate binding protein 1, interferon-inducible, 67kDa
210512_s_at	9.06663	VEGFA	vascular endothelial growth factor A
204079_at	9.08549	TPST2	tyrosylprotein sulfotransferase 2
201693_s_at	9.08998	EGR1	early growth response 1
200887_s_at	9.10536	STAT1	signal transducer and activator of transcription 1, 91kDa
211559_s_at	9.11144	CCNG2	cyclin G2
210001_s_at	9.12467	SOCS1	suppressor of cytokine signaling 1
202770_s_at	9.17609	CCNG2	cyclin G2
203349_s_at	9.1888	ETV5	ets variant 5
235242_at	9.20855	NA	NA
209324_s_at	9.211	RGS16	regulator of G-protein signaling 16
228204_at	9.25354	PSMB4	proteasome (prosome, macropain) subunit, beta type, 4
227473_at	9.28605	NA	NA
229716_at	9.28646	NA	NA
205569_at	9.31055	LAMP3	lysosomal-associated membrane protein 3
203997_at	9.31598	PTPN3	protein tyrosine phosphatase, non-receptor type 3
227030_at	9.35301	NA	NA
224739_at	9.39152	PIM3	pim-3 oncogene
225913_at	9.47073	SGK269	NKF3 kinase family member
208026_at	9.5015	HIST1H4F	histone cluster 1, H4f
235670_at	9.51589	STX11	syntaxin 11
221602_s_at	9.52567	FAIM3	Fas apoptotic inhibitory molecule 3
222132_s_at	9.53023	AGK	acylglycerol kinase
235116_at	9.53717	TRAF1	TNF receptor-associated factor 1
243362_s_at	9.53981	LOC641518	hypothetical protein LOC641518
243363_at	9.54414	LOC641518	hypothetical protein LOC641518
208250_s_at	9.59841	DMBT1	deleted in malignant brain tumors 1
214329_x_at	9.60405	TNFSF10	tumor necrosis factor (ligand) superfamily, member 10
204197_s_at	9.6153	RUNX3	runt-related transcription factor 3
223533_at	9.62957	LRRC8C	leucine rich repeat containing 8 family, member C
221234_s_at	9.66027	BACH2	BTB and CNC homology 1, basic leucine zipper transcription factor 2
201059_at	9.66067	CTTN	cortactin
222666_s_at	9.66249	RCL1	RNA terminal phosphate cyclase-like 1
217078_s_at	9.69011	CD300A	CD300a molecule
221649_s_at	9.69947	PPAN	peter pan homolog (Drosophila)
206036_s_at	9.72337	REL	v-rel reticuloendotheliosis viral oncogene homolog (avian)
231776_at	9.72786	EOMES	eomesodermin homolog (Xenopus laevis)
230748_at	9.72978	SLC16A6	solute carrier family 16, member 6 (monocarboxylic acid transporter 7)
200904_at	9.73408	HLA-E	major histocompatibility complex, class I, E
228910_at	9.74256	NA	NA
213655_at	9.75146	YWHAE	tyrosine 3-monooxygenase/tryptophan 5-monooxygenase activation protein, epsilon polypeptide
210387_at	9.75643	HIST1H2BG	histone cluster 1, H2bg
211697_x_at	9.77739	PNO1	partner of NOB1 homolog (S. cerevisiae)
216246_at	9.78378	NA	NA
216913_s_at	9.82543	RRP12	ribosomal RNA processing 12 homolog (S. cerevisiae)
211965_at	9.82578	ZFP36L1	zinc finger protein 36, C3H type-like 1
202695_s_at	9.83129	STK17A	serine/threonine kinase 17a
205987_at	9.83248	CD1C	CD1c molecule
203394_s_at	9.85569	HES1	hairy and enhancer of split 1, (Drosophila)
213048_s_at	9.86069	NA	NA
239231_at	9.88019	NA	NA
219821_s_at	9.90868	GFOD1	glucose-fructose oxidoreductase domain containing 1
202769_at	9.91232	CCNG2	cyclin G2
201666_at	9.92059	TIMP1	TIMP metallopeptidase inhibitor 1
205066_s_at	9.92488	ENPP1	ectonucleotide pyrophosphatase/phosphodiesterase 1
227458_at	9.95969	NA	NA
205891_at	9.97747	ADORA2B	adenosine A2b receptor
200905_x_at	9.99335	HLA-E	major histocompatibility complex, class I, E
213826_s_at	10.0029	H3F3A	H3 histone, family 3A
203904_x_at	10.004	CD82	CD82 molecule
220485_s_at	10.0112	SIRPG	signal-regulatory protein gamma
228314_at	10.043	LRRC8C	leucine rich repeat containing 8 family, member C
227173_s_at	10.0493	BACH2	BTB and CNC homology 1, basic leucine zipper transcription factor 2
211668_s_at	10.06	PLAU	plasminogen activator, urokinase
213642_at	10.0631	NA	NA
204179_at	10.1123	MB	myoglobin
217739_s_at	10.1152	NAMPT	nicotinamide phosphoribosyltransferase
236280_at	10.1157	NA	NA
212044_s_at	10.1236	RPL27A	ribosomal protein L27a
230499_at	10.1239	NA	NA
217738_at	10.1402	NAMPT	nicotinamide phosphoribosyltransferase
213350_at	10.1564	RPS11	ribosomal protein S11
216212_s_at	10.1625	DKC1	dyskeratosis congenita 1, dyskerin
212099_at	10.1802	RHOB	ras homolog gene family, member B
225842_at	10.1859	PHLDA1	pleckstrin homology-like domain, family A, member 1
221943_x_at	10.1868	RPL38	ribosomal protein L38
211949_s_at	10.2134	NOLC1	nucleolar and coiled-body phosphoprotein 1
211962_s_at	10.2242	ZFP36L1	zinc finger protein 36, C3H type-like 1
211026_s_at	10.2252	MGLL	monoglyceride lipase
212312_at	10.2618	BCL2L1	BCL2-like 1
217853_at	10.2626	TNS3	tensin 3
220688_s_at	10.268	MRTO4	mRNA turnover 4 homolog (S. cerevisiae)
201565_s_at	10.2697	ID2	inhibitor of DNA binding 2, dominant negative helix-loop-helix protein
202748_at	10.2768	GBP2	guanylate binding protein 2, interferon-inducible
201502_s_at	10.2993	NFKBIA	nuclear factor of kappa light polypeptide gene enhancer in B-cells inhibitor, alpha
202931_x_at	10.3015	BIN1	bridging integrator 1
219243_at	10.32	GIMAP4	GTPase, IMAP family member 4
209795_at	10.3453	CD69	CD69 molecule
202028_s_at	10.3603	RPL38	ribosomal protein L38
207892_at	10.3667	CD40LG	CD40 ligand
1555950_a_at	10.3848	CD55	CD55 molecule, decay accelerating factor for complement (Cromer blood group)
210201_x_at	10.4069	BIN1	bridging integrator 1
221601_s_at	10.4086	FAIM3	Fas apoptotic inhibitory molecule 3
209933_s_at	10.42	CD300A	CD300a molecule
202156_s_at	10.4206	CUGBP2	CUG triplet repeat, RNA binding protein 2
223403_s_at	10.4214	POLR1B	polymerase (RNA) I polypeptide B, 128kDa
221558_s_at	10.4406	LEF1	lymphoid enhancer-binding factor 1
221253_s_at	10.4417	TXNDC5	thioredoxin domain containing 5 (endoplasmic reticulum)
242873_at	10.4488	NA	NA
218590_at	10.4658	C10orf2	chromosome 10 open reading frame 2
228235_at	10.4915	MGC16121	hypothetical protein MGC16121
219563_at	10.53	C14orf139	chromosome 14 open reading frame 139
205599_at	10.553	TRAF1	TNF receptor-associated factor 1
1552541_at	10.5659	TAGAP	T-cell activation RhoGTPase activating protein
214011_s_at	10.581	NOP16	NOP16 nucleolar protein homolog (yeast)
1569003_at	10.5929	TMEM49	transmembrane protein 49
222557_at	10.594	STMN3	stathmin-like 3
202241_at	10.6256	TRIB1	tribbles homolog 1 (Drosophila)
204174_at	10.6435	ALOX5AP	arachidonate 5-lipoxygenase-activating protein
201926_s_at	10.6483	CD55	CD55 molecule, decay accelerating factor for complement (Cromer blood group)
224221_s_at	10.6612	VAV3	vav 3 guanine nucleotide exchange factor
242907_at	10.6639	NA	NA
214662_at	10.6879	WDR43	WD repeat domain 43
33323_r_at	10.6962	SFN	stratifin
230383_x_at	10.7158	NA	NA
217147_s_at	10.7223	TRAT1	T cell receptor associated transmembrane adaptor 1
1555167_s_at	10.7285	NAMPT	nicotinamide phosphoribosyltransferase
213497_at	10.7648	ABTB2	ankyrin repeat and BTB (POZ) domain containing 2
222838_at	10.7755	SLAMF7	SLAM family member 7
215037_s_at	10.7803	BCL2L1	BCL2-like 1
1554340_a_at	10.811	C1orf187	chromosome 1 open reading frame 187
217997_at	10.8125	PHLDA1	pleckstrin homology-like domain, family A, member 1
212105_s_at	10.8214	DHX9	DEAH (Asp-Glu-Ala-His) box polypeptide 9
218032_at	10.8494	SNN	stannin
207992_s_at	10.854	AMPD3	adenosine monophosphate deaminase (isoform E)
204014_at	10.9033	DUSP4	dual specificity phosphatase 4
204612_at	10.9274	PKIA	protein kinase (cAMP-dependent, catalytic) inhibitor alpha
210162_s_at	10.9309	NFATC1	nuclear factor of activated T-cells, cytoplasmic, calcineurin-dependent 1
200908_s_at	10.9411	RPLP2	ribosomal protein, large, P2
210538_s_at	10.9487	BIRC3	baculoviral IAP repeat-containing 3
218806_s_at	10.9538	VAV3	vav 3 guanine nucleotide exchange factor
212062_at	10.9723	ATP9A	ATPase, class II, type 9A
202859_x_at	10.9764	IL8	interleukin 8
1553096_s_at	10.9936	BCL2L11	BCL2-like 11 (apoptosis facilitator)
206099_at	11.0084	PRKCH	protein kinase C, eta
226549_at	11.0295	SBK1	SH3-binding domain kinase 1
214439_x_at	11.039	BIN1	bridging integrator 1
218807_at	11.0542	VAV3	vav 3 guanine nucleotide exchange factor
214745_at	11.1014	PLCH1	phospholipase C, eta 1
1555797_a_at	11.1287	ARPC5	actin related protein 2/3 complex, subunit 5, 16kDa
203913_s_at	11.1508	HPGD	hydroxyprostaglandin dehydrogenase 15-(NAD)
208982_at	11.1878	PECAM1	platelet/endothelial cell adhesion molecule
204198_s_at	11.2055	RUNX3	runt-related transcription factor 3
221750_at	11.2212	HMGCS1	3-hydroxy-3-methylglutaryl-Coenzyme A synthase 1 (soluble)
202687_s_at	11.2511	TNFSF10	tumor necrosis factor (ligand) superfamily, member 10
204057_at	11.2694	IRF8	interferon regulatory factor 8
208018_s_at	11.2832	HCK	hemopoietic cell kinase
230252_at	11.2868	LPAR5	lysophosphatidic acid receptor 5
202934_at	11.2975	HK2	hexokinase 2
224606_at	11.3112	KLF6	Kruppel-like factor 6
202743_at	11.3184	PIK3R3	phosphoinositide-3-kinase, regulatory subunit 3 (gamma)
204472_at	11.3192	GEM	GTP binding protein overexpressed in skeletal muscle
205479_s_at	11.3205	PLAU	plasminogen activator, urokinase
224917_at	11.3576	TMEM49	transmembrane protein 49
218764_at	11.3604	PRKCH	protein kinase C, eta
206662_at	11.3635	GLRX	glutaredoxin (thioltransferase)
227178_at	11.3715	CUGBP2	CUG triplet repeat, RNA binding protein 2
227687_at	11.4038	HYLS1	hydrolethalus syndrome 1
229280_s_at	11.4228	FLJ22536	hypothetical locus LOC401237
1552542_s_at	11.4276	TAGAP	T-cell activation RhoGTPase activating protein
1555832_s_at	11.4653	KLF6	Kruppel-like factor 6
222394_at	11.4853	PDCD6IP	programmed cell death 6 interacting protein
201012_at	11.4919	ANXA1	annexin A1
203744_at	11.5043	HMGB3	high-mobility group box 3
201925_s_at	11.5171	CD55	CD55 molecule, decay accelerating factor for complement (Cromer blood group)
232231_at	11.5177	RUNX2	runt-related transcription factor 2
206749_at	11.522	CD1B	CD1b molecule
213931_at	11.5257	ID2	inhibitor of DNA binding 2, dominant negative helix-loop-helix protein
224862_at	11.5376	GNAQ	guanine nucleotide binding protein (G protein), q polypeptide
205798_at	11.5414	IL7R	interleukin 7 receptor
206478_at	11.5683	KIAA0125	KIAA0125
203868_s_at	11.5684	VCAM1	vascular cell adhesion molecule 1
225962_at	11.5826	ZNRF1	zinc and ring finger 1
204015_s_at	11.6039	DUSP4	dual specificity phosphatase 4
202688_at	11.6069	TNFSF10	tumor necrosis factor (ligand) superfamily, member 10
208981_at	11.6339	PECAM1	platelet/endothelial cell adhesion molecule
201193_at	11.6936	IDH1	isocitrate dehydrogenase 1 (NADP+), soluble
219295_s_at	11.7292	PCOLCE2	procollagen C-endopeptidase enhancer 2
211333_s_at	11.7427	FASLG	Fas ligand (TNF superfamily, member 6)
236295_s_at	11.7428	NLRC3	NLR family, CARD domain containing 3
1559067_a_at	11.758	NA	NA
208986_at	11.7626	TCF12	transcription factor 12
235816_s_at	11.7692	RGL4	ral guanine nucleotide dissociation stimulator-like 4
226034_at	11.7992	NA	NA
226218_at	11.8021	IL7R	interleukin 7 receptor
201739_at	11.834	SGK1	serum/glucocorticoid regulated kinase 1
218856_at	11.8654	TNFRSF21	tumor necrosis factor receptor superfamily, member 21
225045_at	11.8814	CCDC88A	coiled-coil domain containing 88A
226157_at	11.8815	TFDP2	transcription factor Dp-2 (E2F dimerization partner 2)
209608_s_at	11.8831	ACAT2	acetyl-Coenzyme A acetyltransferase 2
223685_s_at	11.9056	PRPF18	PRP18 pre-mRNA processing factor 18 homolog (S. cerevisiae)
207351_s_at	11.9117	SH2D2A	SH2 domain protein 2A
201842_s_at	11.9362	EFEMP1	EGF-containing fibulin-like extracellular matrix protein 1
208983_s_at	11.971	PECAM1	platelet/endothelial cell adhesion molecule
209790_s_at	11.9943	CASP6	caspase 6, apoptosis-related cysteine peptidase
210758_at	12.0033	PSIP1	PC4 and SFRS1 interacting protein 1
209574_s_at	12.0111	C18orf1	chromosome 18 open reading frame 1
224150_s_at	12.015	CEP70	centrosomal protein 70kDa
203911_at	12.0256	RAP1GAP	RAP1 GTPase activating protein
211795_s_at	12.0371	FYB	FYN binding protein (FYB-120/130)
225136_at	12.0419	PLEKHA2	pleckstrin homology domain containing, family A (phosphoinositide binding specific) member 2
1554489_a_at	12.0622	CEP70	centrosomal protein 70kDa
228771_at	12.0635	ADRBK2	adrenergic, beta, receptor kinase 2
224983_at	12.0696	SCARB2	scavenger receptor class B, member 2
222343_at	12.0734	BCL2L11	BCL2-like 11 (apoptosis facilitator)
219502_at	12.0875	NEIL3	nei endonuclease VIII-like 3 (E. coli)
220449_at	12.0938	MGC5566	hypothetical protein MGC5566
209276_s_at	12.1031	GLRX	glutaredoxin (thioltransferase)
1555037_a_at	12.1117	IDH1	isocitrate dehydrogenase 1 (NADP+), soluble
202369_s_at	12.1342	TRAM2	translocation associated membrane protein 2
202245_at	12.1524	LSS	lanosterol synthase (2,3-oxidosqualene-lanosterol cyclase)
228773_at	12.2036	NA	NA
229838_at	12.212	NUCB2	nucleobindin 2
228033_at	12.2138	E2F7	E2F transcription factor 7
205700_at	12.2147	HSD17B6	hydroxysteroid (17-beta) dehydrogenase 6 homolog (mouse)
210432_s_at	12.2175	SCN3A	sodium channel, voltage-gated, type III, alpha subunit
205034_at	12.2257	CCNE2	cyclin E2
219132_at	12.2331	PELI2	pellino homolog 2 (Drosophila)
208592_s_at	12.2372	CD1E	CD1e molecule
221107_at	12.2426	CHRNA9	cholinergic receptor, nicotinic, alpha 9
211548_s_at	12.2511	HPGD	hydroxyprostaglandin dehydrogenase 15-(NAD)
201811_x_at	12.2597	SH3BP5	SH3-domain binding protein 5 (BTK-associated)
1558972_s_at	12.2648	C6orf190	chromosome 6 open reading frame 190
206283_s_at	12.2728	TAL1	T-cell acute lymphocytic leukemia 1
211919_s_at	12.2739	CXCR4	chemokine (C-X-C motif) receptor 4
227266_s_at	12.3239	FYB	FYN binding protein (FYB-120/130)
207015_s_at	12.333	ALDH1A2	aldehyde dehydrogenase 1 family, member A2
209201_x_at	12.3426	CXCR4	chemokine (C-X-C motif) receptor 4
219740_at	12.3555	VASH2	vasohibin 2
204040_at	12.3719	RNF144A	ring finger protein 144A
211211_x_at	12.3932	SH2D1A	SH2 domain protein 1A
1555765_a_at	12.3948	GNG4	guanine nucleotide binding protein (G protein), gamma 4
224861_at	12.4048	GNAQ	guanine nucleotide binding protein (G protein), q polypeptide
238041_at	12.4103	NA	NA
208536_s_at	12.4222	BCL2L11	BCL2-like 11 (apoptosis facilitator)
218585_s_at	12.4506	DTL	denticleless homolog (Drosophila)
235609_at	12.4799	NA	NA
205677_s_at	12.4997	DLEU1	deleted in lymphocytic leukemia 1 (non-protein coding)
205804_s_at	12.5321	TRAF3IP3	TRAF3 interacting protein 3
203680_at	12.5415	PRKAR2B	protein kinase, cAMP-dependent, regulatory, type II, beta
205285_s_at	12.5479	FYB	FYN binding protein (FYB-120/130)
219036_at	12.5951	CEP70	centrosomal protein 70kDa
217996_at	12.6162	PHLDA1	pleckstrin homology-like domain, family A, member 1
210416_s_at	12.6315	CHEK2	CHK2 checkpoint homolog (S. pombe)
205184_at	12.6369	GNG4	guanine nucleotide binding protein (G protein), gamma 4
211210_x_at	12.6516	SH2D1A	SH2 domain protein 1A
205590_at	12.6619	RASGRP1	RAS guanyl releasing protein 1 (calcium and DAG-regulated)
229686_at	12.7014	P2RY8	purinergic receptor P2Y, G-protein coupled, 8
213288_at	12.7098	MBOAT2	membrane bound O-acyltransferase domain containing 2
204622_x_at	12.7147	NR4A2	nuclear receptor subfamily 4, group A, member 2
207016_s_at	12.7254	ALDH1A2	aldehyde dehydrogenase 1 family, member A2
228737_at	12.7692	TOX2	TOX high mobility group box family member 2
204794_at	12.772	DUSP2	dual specificity phosphatase 2
210116_at	12.8026	SH2D1A	SH2 domain protein 1A
227197_at	12.8108	SGEF	Src homology 3 domain-containing guanine nucleotide exchange factor
228176_at	12.8254	C9orf47	chromosome 9 open reading frame 47
211209_x_at	12.8283	SH2D1A	SH2 domain protein 1A
207201_s_at	12.8692	SLC22A1	solute carrier family 22 (organic cation transporter), member 1
200965_s_at	12.8694	ABLIM1	actin binding LIM protein 1
210347_s_at	12.8725	BCL11A	B-cell CLL/lymphoma 11A (zinc finger protein)
210325_at	12.9037	CD1A	CD1a molecule
1556599_s_at	12.9179	ARPP-21	cyclic AMP-regulated phosphoprotein, 21 kD
200762_at	12.9336	DPYSL2	dihydropyrimidinase-like 2
226039_at	12.9567	MGAT4A	mannosyl (alpha-1,3-)-glycoprotein beta-1,4-N-acetylglucosaminyltransferase, isozyme A
213060_s_at	12.9672	CHI3L2	chitinase 3-like 2
215411_s_at	13.0242	TRAF3IP2	TRAF3 interacting protein 2
209969_s_at	13.0261	STAT1	signal transducer and activator of transcription 1, 91kDa
223168_at	13.0289	RHOU	ras homolog gene family, member U
1558143_a_at	13.0332	BCL2L11	BCL2-like 11 (apoptosis facilitator)
207996_s_at	13.0367	C18orf1	chromosome 18 open reading frame 1
229402_at	13.0421	SAMD13	sterile alpha motif domain containing 13
210221_at	13.0719	CHRNA3	cholinergic receptor, nicotinic, alpha 3
204759_at	13.1236	RCBTB2	regulator of chromosome condensation (RCC1) and BTB (POZ) domain containing protein 2
203914_x_at	13.1289	HPGD	hydroxyprostaglandin dehydrogenase 15-(NAD)
201034_at	13.1424	ADD3	adducin 3 (gamma)
205882_x_at	13.1642	ADD3	adducin 3 (gamma)
238581_at	13.1663	GBP5	guanylate binding protein 5
210487_at	13.1777	DNTT	deoxynucleotidyltransferase, terminal
201752_s_at	13.1794	ADD3	adducin 3 (gamma)
211814_s_at	13.2006	CCNE2	cyclin E2
204226_at	13.2264	STAU2	staufen, RNA binding protein, homolog 2 (Drosophila)
219330_at	13.2282	VANGL1	vang-like 1 (van gogh, Drosophila)
231283_at	13.2306	MGAT4A	mannosyl (alpha-1,3-)-glycoprotein beta-1,4-N-acetylglucosaminyltransferase, isozyme A
204621_s_at	13.2482	NR4A2	nuclear receptor subfamily 4, group A, member 2
223775_at	13.2542	HHIP	hedgehog interacting protein
219489_s_at	13.2658	RHBDL2	rhomboid, veinlet-like 2 (Drosophila)
225355_at	13.2732	NEURL1B	neuralized homolog 1B (Drosophila)
221658_s_at	13.276	IL21R	interleukin 21 receptor
216248_s_at	13.2779	NR4A2	nuclear receptor subfamily 4, group A, member 2
206115_at	13.3098	EGR3	early growth response 3
202340_x_at	13.3128	NR4A1	nuclear receptor subfamily 4, group A, member 1
213888_s_at	13.3253	LOC100133233	hypothetical protein LOC100133233
1566363_at	13.3534	DNTT	deoxynucleotidyltransferase, terminal
224445_s_at	13.3704	ZFYVE21	zinc finger, FYVE domain containing 21
204035_at	13.3824	SCG2	secretogranin II (chromogranin C)
209829_at	13.4265	FAM65B	family with sequence similarity 65, member B
203045_at	13.4274	NINJ1	ninjurin 1
201753_s_at	13.4445	ADD3	adducin 3 (gamma)
230135_at	13.446	NA	NA
202431_s_at	13.4462	MYC	v-myc myelocytomatosis viral oncogene homolog (avian)
228361_at	13.453	E2F2	E2F transcription factor 2
203474_at	13.4552	IQGAP2	IQ motif containing GTPase activating protein 2
203787_at	13.4579	SSBP2	single-stranded DNA binding protein 2
201310_s_at	13.4617	C5orf13	chromosome 5 open reading frame 13
215784_at	13.4647	CD1E	CD1e molecule
229625_at	13.5564	GBP5	guanylate binding protein 5
210829_s_at	13.5621	SSBP2	single-stranded DNA binding protein 2
226134_s_at	13.5671	NA	NA
207339_s_at	13.6009	LTB	lymphotoxin beta (TNF superfamily, member 3)
238520_at	13.6199	TRERF1	transcriptional regulating factor 1
225266_at	13.6319	ZNF652	zinc finger protein 652
206632_s_at	13.6418	APOBEC3B	apolipoprotein B mRNA editing enzyme, catalytic polypeptide-like 3B
238484_s_at	13.6544	NA	NA
201309_x_at	13.6549	C5orf13	chromosome 5 open reading frame 13
205698_s_at	13.6694	MAP2K6	mitogen-activated protein kinase kinase 6
235577_at	13.6755	ZNF652	zinc finger protein 652
200832_s_at	13.6767	SCD	stearoyl-CoA desaturase (delta-9-desaturase)
222283_at	13.6769	ZNF480	zinc finger protein 480
209360_s_at	13.682	RUNX1	runt-related transcription factor 1
206341_at	13.6867	IL2RA	interleukin 2 receptor, alpha
218718_at	13.7145	PDGFC	platelet derived growth factor C
221213_s_at	13.7558	ZNF280D	zinc finger protein 280D
227970_at	13.8872	GPR157	G protein-coupled receptor 157
214183_s_at	13.9146	TKTL1	transketolase-like 1
227052_at	13.919	NA	NA
212135_s_at	13.9489	ATP2B4	ATPase, Ca++ transporting, plasma membrane 4
204714_s_at	13.9569	F5	coagulation factor V (proaccelerin, labile factor)
244076_at	13.9788	KIAA2022	KIAA2022
225330_at	13.9895	IGF1R	insulin-like growth factor 1 receptor
212812_at	14.1102	NA	NA
237753_at	14.1486	NA	NA
201631_s_at	14.1984	IER3	immediate early response 3
204614_at	14.2276	SERPINB2	serpin peptidase inhibitor, clade B (ovalbumin), member 2
231579_s_at	14.2402	TIMP2	TIMP metallopeptidase inhibitor 2
204637_at	14.2465	CGA	glycoprotein hormones, alpha polypeptide
214228_x_at	14.2695	TNFRSF4	tumor necrosis factor receptor superfamily, member 4
205680_at	14.2981	MMP10	matrix metallopeptidase 10 (stromelysin 2)
229492_at	14.3035	VANGL1	vang-like 1 (van gogh, Drosophila)
223839_s_at	14.3653	SCD	stearoyl-CoA desaturase (delta-9-desaturase)
222449_at	14.3798	PMEPA1	prostate transmembrane protein, androgen induced 1
219528_s_at	14.4712	BCL11B	B-cell CLL/lymphoma 11B (zinc finger protein)
213280_at	14.486	GARNL4	GTPase activating Rap/RanGAP domain-like 4
222895_s_at	14.5107	BCL11B	B-cell CLL/lymphoma 11B (zinc finger protein)
215117_at	14.5369	RAG2	recombination activating gene 2
210229_s_at	14.5535	CSF2	colony stimulating factor 2 (granulocyte-macrophage)
219371_s_at	14.5556	KLF2	Kruppel-like factor 2 (lung)
215332_s_at	14.5708	CD8B	CD8b molecule
212136_at	14.5872	ATP2B4	ATPase, Ca++ transporting, plasma membrane 4
239572_at	14.7279	GJA3	gap junction protein, alpha 3, 46kDa
206727_at	14.7542	C9	complement component 9
235182_at	14.758	ISM1	isthmin 1 homolog (zebrafish)
213933_at	14.7666	PTGER3	prostaglandin E receptor 3 (subtype EP3)
206365_at	14.8635	XCL1	chemokine (C motif) ligand 1
211269_s_at	15.048	IL2RA	interleukin 2 receptor, alpha
205249_at	15.0613	EGR2	early growth response 2 (Krox-20 homolog, Drosophila)
225133_at	15.0713	KLF3	Kruppel-like factor 3 (basic)
206404_at	15.14	FGF9	fibroblast growth factor 9 (glia-activating factor)
206150_at	15.1485	CD27	CD27 molecule
215043_s_at	15.2056	SMA5	glucuronidase, beta pseudogene
1558604_a_at	15.2356	NA	NA
238861_at	15.5488	NA	NA
210354_at	15.7082	IFNG	interferon, gamma
207907_at	15.714	TNFSF14	tumor necrosis factor (ligand) superfamily, member 14
209457_at	15.8056	DUSP5	dual specificity phosphatase 5
231935_at	15.8057	ARPP-21	cyclic AMP-regulated phosphoprotein, 21 kD
235042_at	16.3035	XIRP1	xin actin-binding repeat containing 1
207978_s_at	16.6513	NR4A3	nuclear receptor subfamily 4, group A, member 3
210055_at	17.2114	TSHR	thyroid stimulating hormone receptor
201694_s_at	17.2945	EGR1	early growth response 1
222450_at	17.3757	PMEPA1	prostate transmembrane protein, androgen induced 1
227404_s_at	17.8886	EGR1	early growth response 1
209959_at	18.8144	NR4A3	nuclear receptor subfamily 4, group A, member 3
205681_at	20.7929	BCL2A1	BCL2-related protein A1
206914_at	22.5716	CRTAM	cytotoxic and regulatory T cell molecule
207906_at	23.3082	IL3	interleukin 3 (colony-stimulating factor, multiple)
210164_at	23.3189	GZMB	granzyme B (granzyme 2, cytotoxic T-lymphocyte-associated serine esterase 1)
207849_at	23.5667	IL2	interleukin 2
