# Supplementary material for: Molecular pathway profiling of T lymphocyte signal transduction pathways; Th1 and Th2 genomic fingerprints are defined by TCR and CD28-mediated signaling
Source: BMC Immunol. 2012 Mar 14;13:12. doi: 10.1186/1471-2172-13-12 (PMC3355027; doi:10.1186/1471-2172-13-12)
Supplement: Additional file 4 — Files S2. Each of these files contain 4 columns. The first is the Affymetrix probe set id, the second columns gives the Euclidean distance to the gene expression profile of interest (file 1: CCL1, file 2: IL-2, file 3: EGR1). The third and fourth columns show the corresponding gene symbol and description respectively. [file 1471-2172-13-12-S4.XLS]

## Sheet: Supplementary file 2
Probeset_ID	Distance	Symbol	Description
207849_at	0	IL2	interleukin 2
207906_at	8.44504	IL3	interleukin 3 (colony-stimulating factor, multiple)
209959_at	9.33795	NR4A3	nuclear receptor subfamily 4, group A, member 3
210164_at	9.99204	GZMB	granzyme B (granzyme 2, cytotoxic T-lymphocyte-associated serine esterase 1)
207978_s_at	10.1319	NR4A3	nuclear receptor subfamily 4, group A, member 3
235042_at	10.2417	XIRP1	xin actin-binding repeat containing 1
214228_x_at	10.6356	TNFRSF4	tumor necrosis factor receptor superfamily, member 4
206914_at	11.3714	CRTAM	cytotoxic and regulatory T cell molecule
237753_at	11.971	NA	NA
211269_s_at	11.9778	IL2RA	interleukin 2 receptor, alpha
203045_at	12.1845	NINJ1	ninjurin 1
221658_s_at	12.3857	IL21R	interleukin 21 receptor
206341_at	12.5361	IL2RA	interleukin 2 receptor, alpha
209457_at	12.8897	DUSP5	dual specificity phosphatase 5
210354_at	13.0369	IFNG	interferon, gamma
207907_at	13.0907	TNFSF14	tumor necrosis factor (ligand) superfamily, member 14
205681_at	13.1328	BCL2A1	BCL2-related protein A1
1555765_a_at	13.2735	GNG4	guanine nucleotide binding protein (G protein), gamma 4
205184_at	13.3218	GNG4	guanine nucleotide binding protein (G protein), gamma 4
242873_at	13.492	NA	NA
206365_at	14.0243	XCL1	chemokine (C motif) ligand 1
205249_at	14.0516	EGR2	early growth response 2 (Krox-20 homolog, Drosophila)
202340_x_at	14.3631	NR4A1	nuclear receptor subfamily 4, group A, member 1
207201_s_at	14.5	SLC22A1	solute carrier family 22 (organic cation transporter), member 1
206632_s_at	14.5233	APOBEC3B	apolipoprotein B mRNA editing enzyme, catalytic polypeptide-like 3B
202748_at	14.7819	GBP2	guanylate binding protein 2, interferon-inducible
242907_at	14.7835	NA	NA
204714_s_at	14.8205	F5	coagulation factor V (proaccelerin, labile factor)
204057_at	14.9368	IRF8	interferon regulatory factor 8
210538_s_at	14.9542	BIRC3	baculoviral IAP repeat-containing 3
205599_at	15.0002	TRAF1	TNF receptor-associated factor 1
215037_s_at	15.0256	BCL2L1	BCL2-like 1
217996_at	15.0325	PHLDA1	pleckstrin homology-like domain, family A, member 1
224917_at	15.1381	TMEM49	transmembrane protein 49
204637_at	15.1385	CGA	glycoprotein hormones, alpha polypeptide
201565_s_at	15.1446	ID2	inhibitor of DNA binding 2, dominant negative helix-loop-helix protein
1569003_at	15.1716	TMEM49	transmembrane protein 49
1558143_a_at	15.2131	BCL2L11	BCL2-like 11 (apoptosis facilitator)
201502_s_at	15.2236	NFKBIA	nuclear factor of kappa light polypeptide gene enhancer in B-cells inhibitor, alpha
204794_at	15.3278	DUSP2	dual specificity phosphatase 2
204015_s_at	15.6861	DUSP4	dual specificity phosphatase 4
204472_at	15.7082	GEM	GTP binding protein overexpressed in skeletal muscle
204198_s_at	15.7357	RUNX3	runt-related transcription factor 3
206150_at	15.8404	CD27	CD27 molecule
222343_at	15.9295	BCL2L11	BCL2-like 11 (apoptosis facilitator)
206036_s_at	15.9494	REL	v-rel reticuloendotheliosis viral oncogene homolog (avian)
222838_at	15.9888	SLAMF7	SLAM family member 7
207351_s_at	16.0357	SH2D2A	SH2 domain protein 2A
201631_s_at	16.0759	IER3	immediate early response 3
230499_at	16.1824	NA	NA
227458_at	16.297	NA	NA
217997_at	16.3607	PHLDA1	pleckstrin homology-like domain, family A, member 1
216248_s_at	16.4322	NR4A2	nuclear receptor subfamily 4, group A, member 2
212312_at	16.4892	BCL2L1	BCL2-like 1
228910_at	16.5085	NA	NA
235242_at	16.6589	NA	NA
204014_at	16.6695	DUSP4	dual specificity phosphatase 4
200905_x_at	16.7034	HLA-E	major histocompatibility complex, class I, E
204621_s_at	16.7075	NR4A2	nuclear receptor subfamily 4, group A, member 2
204197_s_at	16.7135	RUNX3	runt-related transcription factor 3
219213_at	16.7388	JAM2	junctional adhesion molecule 2
229625_at	16.7505	GBP5	guanylate binding protein 5
208536_s_at	16.8046	BCL2L11	BCL2-like 11 (apoptosis facilitator)
201566_x_at	16.8252	ID2	inhibitor of DNA binding 2, dominant negative helix-loop-helix protein
200904_at	16.9721	HLA-E	major histocompatibility complex, class I, E
239486_at	16.9778	NA	NA
210229_s_at	17.0086	CSF2	colony stimulating factor 2 (granulocyte-macrophage)
203904_x_at	17.0424	CD82	CD82 molecule
1555167_s_at	17.0568	NAMPT	nicotinamide phosphoribosyltransferase
235670_at	17.1269	STX11	syntaxin 11
204622_x_at	17.2076	NR4A2	nuclear receptor subfamily 4, group A, member 2
225842_at	17.2657	PHLDA1	pleckstrin homology-like domain, family A, member 1
202241_at	17.291	TRIB1	tribbles homolog 1 (Drosophila)
203233_at	17.3549	IL4R	interleukin 4 receptor
228812_at	17.3747	NA	NA
1552542_s_at	17.471	TAGAP	T-cell activation RhoGTPase activating protein
207339_s_at	17.5401	LTB	lymphotoxin beta (TNF superfamily, member 3)
238581_at	17.5667	GBP5	guanylate binding protein 5
211962_s_at	17.588	ZFP36L1	zinc finger protein 36, C3H type-like 1
226034_at	17.6146	NA	NA
205680_at	17.6362	MMP10	matrix metallopeptidase 10 (stromelysin 2)
236471_at	17.7792	NFE2L3	nuclear factor (erythroid-derived 2)-like 3
224739_at	17.7959	PIM3	pim-3 oncogene
202643_s_at	17.8092	TNFAIP3	tumor necrosis factor, alpha-induced protein 3
204035_at	17.834	SCG2	secretogranin II (chromogranin C)
213931_at	17.8819	ID2	inhibitor of DNA binding 2, dominant negative helix-loop-helix protein
209324_s_at	17.9659	RGS16	regulator of G-protein signaling 16
210162_s_at	17.9981	NFATC1	nuclear factor of activated T-cells, cytoplasmic, calcineurin-dependent 1
217738_at	18.0364	NAMPT	nicotinamide phosphoribosyltransferase
227173_s_at	18.0446	BACH2	BTB and CNC homology 1, basic leucine zipper transcription factor 2
225800_at	18.0614	JAZF1	JAZF zinc finger 1
221234_s_at	18.0679	BACH2	BTB and CNC homology 1, basic leucine zipper transcription factor 2
211965_at	18.0706	ZFP36L1	zinc finger protein 36, C3H type-like 1
206115_at	18.0842	EGR3	early growth response 3
211333_s_at	18.1123	FASLG	Fas ligand (TNF superfamily, member 6)
202307_s_at	18.131	TAP1	transporter 1, ATP-binding cassette, sub-family B (MDR/TAP)
203868_s_at	18.1785	VCAM1	vascular cell adhesion molecule 1
201059_at	18.2022	CTTN	cortactin
217739_s_at	18.2257	NAMPT	nicotinamide phosphoribosyltransferase
227473_at	18.3149	NA	NA
1553096_s_at	18.3181	BCL2L11	BCL2-like 11 (apoptosis facilitator)
209325_s_at	18.3265	RGS16	regulator of G-protein signaling 16
218747_s_at	18.4531	TAPBPL	TAP binding protein-like
210563_x_at	18.4548	CFLAR	CASP8 and FADD-like apoptosis regulator
202644_s_at	18.455	TNFAIP3	tumor necrosis factor, alpha-induced protein 3
217456_x_at	18.4642	HLA-E	major histocompatibility complex, class I, E
225798_at	18.4703	JAZF1	JAZF zinc finger 1
204702_s_at	18.525	NFE2L3	nuclear factor (erythroid-derived 2)-like 3
228235_at	18.637	MGC16121	hypothetical protein MGC16121
218558_s_at	18.714	MRPL39	mitochondrial ribosomal protein L39
209939_x_at	18.7154	CFLAR	CASP8 and FADD-like apoptosis regulator
229450_at	18.7414	IFIT3	interferon-induced protein with tetratricopeptide repeats 3
205891_at	18.8176	ADORA2B	adenosine A2b receptor
216913_s_at	18.8991	RRP12	ribosomal RNA processing 12 homolog (S. cerevisiae)
209969_s_at	18.9066	STAT1	signal transducer and activator of transcription 1, 91kDa
209239_at	18.9386	NFKB1	nuclear factor of kappa light polypeptide gene enhancer in B-cells 1
221649_s_at	19.0111	PPAN	peter pan homolog (Drosophila)
222132_s_at	19.0238	AGK	acylglycerol kinase
200887_s_at	19.0745	STAT1	signal transducer and activator of transcription 1, 91kDa
219821_s_at	19.09	GFOD1	glucose-fructose oxidoreductase domain containing 1
227609_at	19.0967	EPSTI1	epithelial stromal interaction 1 (breast)
202270_at	19.1329	GBP1	guanylate binding protein 1, interferon-inducible, 67kDa
202269_x_at	19.1744	GBP1	guanylate binding protein 1, interferon-inducible, 67kDa
209795_at	19.2231	CD69	CD69 molecule
201694_s_at	19.2499	EGR1	early growth response 1
235116_at	19.2648	TRAF1	TNF receptor-associated factor 1
225913_at	19.301	SGK269	NKF3 kinase family member
224790_at	19.308	ASAP1	ArfGAP with SH3 domain, ankyrin repeat and PH domain 1
220358_at	19.317	BATF3	basic leucine zipper transcription factor, ATF-like 3
223220_s_at	19.3307	PARP9	poly (ADP-ribose) polymerase family, member 9
212641_at	19.3431	HIVEP2	human immunodeficiency virus type I enhancer binding protein 2
232504_at	19.3441	LOC285628	hypothetical protein LOC285628
231577_s_at	19.3583	GBP1	guanylate binding protein 1, interferon-inducible, 67kDa
226440_at	19.4026	DUSP22	dual specificity phosphatase 22
219716_at	19.4401	APOL6	apolipoprotein L, 6
221039_s_at	19.4415	ASAP1	ArfGAP with SH3 domain, ankyrin repeat and PH domain 1
223533_at	19.465	LRRC8C	leucine rich repeat containing 8 family, member C
215499_at	19.4679	MAP2K3	mitogen-activated protein kinase kinase 3
226103_at	19.5625	NEXN	nexilin (F actin binding protein)
210439_at	19.6078	ICOS	inducible T-cell co-stimulator
207963_at	19.6213	C6orf54	chromosome 6 open reading frame 54
231776_at	19.6319	EOMES	eomesodermin homolog (Xenopus laevis)
235735_at	19.6391	NA	NA
204614_at	19.6452	SERPINB2	serpin peptidase inhibitor, clade B (ovalbumin), member 2
224791_at	19.6976	ASAP1	ArfGAP with SH3 domain, ankyrin repeat and PH domain 1
201170_s_at	19.7136	BHLHE40	basic helix-loop-helix family, member e40
202688_at	19.7168	TNFSF10	tumor necrosis factor (ligand) superfamily, member 10
212185_x_at	19.7189	MT2A	metallothionein 2A
204612_at	19.7413	PKIA	protein kinase (cAMP-dependent, catalytic) inhibitor alpha
205463_s_at	19.7805	PDGFA	platelet-derived growth factor alpha polypeptide
241869_at	19.8003	APOL6	apolipoprotein L, 6
227080_at	19.8055	ZNF697	zinc finger protein 697
227404_s_at	19.8716	EGR1	early growth response 1
212642_s_at	19.873	HIVEP2	human immunodeficiency virus type I enhancer binding protein 2
204440_at	19.8989	CD83	CD83 molecule
225557_at	19.9107	AXUD1	AXIN1 up-regulated 1
210564_x_at	19.9133	CFLAR	CASP8 and FADD-like apoptosis regulator
209446_s_at	19.919	C7orf44	chromosome 7 open reading frame 44
203882_at	19.9428	IRF9	interferon regulatory factor 9
210692_s_at	19.9505	SLC43A3	solute carrier family 43, member 3
238183_at	19.9573	NA	NA
212590_at	19.9767	RRAS2	related RAS viral (r-ras) oncogene homolog 2
200629_at	19.9894	WARS	tryptophanyl-tRNA synthetase
229972_at	20.0008	NA	NA
222666_s_at	20.0082	RCL1	RNA terminal phosphate cyclase-like 1
200628_s_at	20.0363	WARS	tryptophanyl-tRNA synthetase
224796_at	20.0487	ASAP1	ArfGAP with SH3 domain, ankyrin repeat and PH domain 1
226056_at	20.054	CDGAP	Cdc42 GTPase-activating protein
212561_at	20.0604	DENND5A	DENN/MADD domain containing 5A
213497_at	20.077	ABTB2	ankyrin repeat and BTB (POZ) domain containing 2
227337_at	20.0871	ANKRD37	ankyrin repeat domain 37
200920_s_at	20.0911	BTG1	B-cell translocation gene 1, anti-proliferative
210001_s_at	20.0948	SOCS1	suppressor of cytokine signaling 1
205569_at	20.1079	LAMP3	lysosomal-associated membrane protein 3
224799_at	20.1991	NDFIP2	Nedd4 family interacting protein 2
203518_at	20.2086	LYST	lysosomal trafficking regulator
235122_at	20.2274	HIVEP3	human immunodeficiency virus type I enhancer binding protein 3
208456_s_at	20.228	RRAS2	related RAS viral (r-ras) oncogene homolog 2
203729_at	20.2365	EMP3	epithelial membrane protein 3
201649_at	20.2508	UBE2L6	ubiquitin-conjugating enzyme E2L 6
213135_at	20.264	TIAM1	T-cell lymphoma invasion and metastasis 1
207315_at	20.2729	CD226	CD226 molecule
232375_at	20.286	NA	NA
220054_at	20.2992	IL23A	interleukin 23, alpha subunit p19
203943_at	20.3116	KIF3B	kinesin family member 3B
210512_s_at	20.3154	VEGFA	vascular endothelial growth factor A
204769_s_at	20.3285	TAP2	transporter 2, ATP-binding cassette, sub-family B (MDR/TAP)
203140_at	20.3291	BCL6	B-cell CLL/lymphoma 6
1552541_at	20.3295	TAGAP	T-cell activation RhoGTPase activating protein
211026_s_at	20.3453	MGLL	monoglyceride lipase
235688_s_at	20.3722	TRAF4	TNF receptor-associated factor 4
241819_at	20.3772	TNFSF8	tumor necrosis factor (ligand) superfamily, member 8
202687_s_at	20.3875	TNFSF10	tumor necrosis factor (ligand) superfamily, member 10
208581_x_at	20.3898	MT1X	metallothionein 1X
225205_at	20.3916	KIF3B	kinesin family member 3B
221563_at	20.4079	DUSP10	dual specificity phosphatase 10
209140_x_at	20.4193	HLA-B	major histocompatibility complex, class I, B
209295_at	20.439	TNFRSF10B	tumor necrosis factor receptor superfamily, member 10b
202859_x_at	20.4567	IL8	interleukin 8
224701_at	20.4772	PARP14	poly (ADP-ribose) polymerase family, member 14
203471_s_at	20.4892	PLEK	pleckstrin
1552309_a_at	20.4985	NEXN	nexilin (F actin binding protein)
212750_at	20.4988	PPP1R16B	protein phosphatase 1, regulatory (inhibitor) subunit 16B
226474_at	20.5054	NLRC5	NLR family, CARD domain containing 5
211456_x_at	20.5166	MT1P2	metallothionein 1 pseudogene 2
1554352_s_at	20.5289	DENND4A	DENN/MADD domain containing 4A
213113_s_at	20.566	SLC43A3	solute carrier family 43, member 3
222483_at	20.571	EFHD2	EF-hand domain family, member D2
238725_at	20.5733	IRF1	interferon regulatory factor 1
1557236_at	20.5735	APOL6	apolipoprotein L, 6
229830_at	20.5879	PDGFA	platelet-derived growth factor alpha polypeptide
218810_at	20.6052	ZC3H12A	zinc finger CCCH-type containing 12A
204806_x_at	20.6513	HLA-F	major histocompatibility complex, class I, F
41577_at	20.6716	PPP1R16B	protein phosphatase 1, regulatory (inhibitor) subunit 16B
212589_at	20.6789	RRAS2	related RAS viral (r-ras) oncogene homolog 2
1555950_a_at	20.6848	CD55	CD55 molecule, decay accelerating factor for complement (Cromer blood group)
201926_s_at	20.6941	CD55	CD55 molecule, decay accelerating factor for complement (Cromer blood group)
205066_s_at	20.71	ENPP1	ectonucleotide pyrophosphatase/phosphodiesterase 1
200921_s_at	20.7173	BTG1	B-cell translocation gene 1, anti-proliferative
202284_s_at	20.762	CDKN1A	cyclin-dependent kinase inhibitor 1A (p21, Cip1)
226101_at	20.7718	PRKCE	protein kinase C, epsilon
227677_at	20.7731	JAK3	Janus kinase 3 (a protein tyrosine kinase, leukocyte)
219295_s_at	20.8219	PCOLCE2	procollagen C-endopeptidase enhancer 2
201925_s_at	20.8384	CD55	CD55 molecule, decay accelerating factor for complement (Cromer blood group)
206461_x_at	20.8489	MT1H	metallothionein 1H
215313_x_at	20.8644	HLA-A	major histocompatibility complex, class I, A
206118_at	20.9096	STAT4	signal transducer and activator of transcription 4
202531_at	20.9315	IRF1	interferon regulatory factor 1
1557116_at	20.9565	APOL6	apolipoprotein L, 6
205479_s_at	20.9609	PLAU	plasminogen activator, urokinase
236198_at	20.9836	NA	NA
235182_at	20.9958	ISM1	isthmin 1 homolog (zebrafish)
224802_at	21.012	NDFIP2	Nedd4 family interacting protein 2
212190_at	21.0132	SERPINE2	serpin peptidase inhibitor, clade E (nexin, plasminogen activator inhibitor type 1), member 2
219209_at	21.0268	IFIH1	interferon induced with helicase C domain 1
203320_at	21.0346	SH2B3	SH2B adaptor protein 3
200598_s_at	21.0698	HSP90B1	heat shock protein 90kDa beta (Grp94), member 1
228617_at	21.0708	XAF1	XIAP associated factor 1
225973_at	21.0807	TAP2	transporter 2, ATP-binding cassette, sub-family B (MDR/TAP)
228314_at	21.0818	LRRC8C	leucine rich repeat containing 8 family, member C
225076_s_at	21.1481	ZNFX1	zinc finger, NFX1-type containing 1
226664_at	21.1626	TBC1D20	TBC1 domain family, member 20
213069_at	21.168	HEG1	HEG homolog 1 (zebrafish)
214662_at	21.2471	WDR43	WD repeat domain 43
223403_s_at	21.2561	POLR1B	polymerase (RNA) I polypeptide B, 128kDa
214329_x_at	21.2625	TNFSF10	tumor necrosis factor (ligand) superfamily, member 10
211530_x_at	21.284	HLA-G	major histocompatibility complex, class I, G
225415_at	21.2993	DTX3L	deltex 3-like (Drosophila)
202672_s_at	21.3231	ATF3	activating transcription factor 3
225524_at	21.3395	ANTXR2	anthrax toxin receptor 2
218400_at	21.3719	OAS3	2'-5'-oligoadenylate synthetase 3, 100kDa
224801_at	21.3964	NDFIP2	Nedd4 family interacting protein 2
221653_x_at	21.3989	APOL2	apolipoprotein L, 2
201739_at	21.4065	SGK1	serum/glucocorticoid regulated kinase 1
215501_s_at	21.4183	DUSP10	dual specificity phosphatase 10
202419_at	21.4265	KDSR	3-ketodihydrosphingosine reductase
209626_s_at	21.4272	OSBPL3	oxysterol binding protein-like 3
217853_at	21.446	TNS3	tensin 3
206133_at	21.4631	XAF1	XIAP associated factor 1
208361_s_at	21.5011	POLR3D	polymerase (RNA) III (DNA directed) polypeptide D, 44kDa
213618_at	21.5032	ARAP2	ArfGAP with RhoGAP domain, ankyrin repeat and PH domain 2
211949_s_at	21.5325	NOLC1	nucleolar and coiled-body phosphoprotein 1
200599_s_at	21.5592	HSP90B1	heat shock protein 90kDa beta (Grp94), member 1
212458_at	21.5623	SPRED2	sprouty-related, EVH1 domain containing 2
204279_at	21.5837	PSMB9	proteasome (prosome, macropain) subunit, beta type, 9 (large multifunctional peptidase 2)
226409_at	21.6541	TBC1D20	TBC1 domain family, member 20
213293_s_at	21.7166	TRIM22	tripartite motif-containing 22
211317_s_at	21.7264	CFLAR	CASP8 and FADD-like apoptosis regulator
220688_s_at	21.7552	MRTO4	mRNA turnover 4 homolog (S. cerevisiae)
223434_at	21.7914	GBP3	guanylate binding protein 3
202316_x_at	21.7985	UBE4B	ubiquitination factor E4B (UFD2 homolog, yeast)
221253_s_at	21.8195	TXNDC5	thioredoxin domain containing 5 (endoplasmic reticulum)
1568592_at	21.8244	TRIM69	tripartite motif-containing 69
211936_at	21.8307	HSPA5	heat shock 70kDa protein 5 (glucose-regulated protein, 78kDa)
208992_s_at	21.8413	STAT3	signal transducer and activator of transcription 3 (acute-phase response factor)
216212_s_at	21.8457	DKC1	dyskeratosis congenita 1, dyskerin
205798_at	21.9245	IL7R	interleukin 7 receptor
202393_s_at	21.9825	KLF10	Kruppel-like factor 10
218590_at	21.9862	C10orf2	chromosome 10 open reading frame 2
215719_x_at	21.9889	FAS	Fas (TNF receptor superfamily, member 6)
224131_at	22.0128	GPR81	G protein-coupled receptor 81
215533_s_at	22.0274	UBE4B	ubiquitination factor E4B (UFD2 homolog, yeast)
214011_s_at	22.0386	NOP16	NOP16 nucleolar protein homolog (yeast)
211668_s_at	22.0532	PLAU	plasminogen activator, urokinase
202934_at	22.0532	HK2	hexokinase 2
216252_x_at	22.0881	FAS	Fas (TNF receptor superfamily, member 6)
208991_at	22.0924	STAT3	signal transducer and activator of transcription 3 (acute-phase response factor)
36711_at	22.0984	MAFF	v-maf musculoaponeurotic fibrosarcoma oncogene homolog F (avian)
214129_at	22.1229	PDE4DIP	phosphodiesterase 4D interacting protein
210685_s_at	22.1661	UBE4B	ubiquitination factor E4B (UFD2 homolog, yeast)
204780_s_at	22.1693	FAS	Fas (TNF receptor superfamily, member 6)
202431_s_at	22.1926	MYC	v-myc myelocytomatosis viral oncogene homolog (avian)
204781_s_at	22.1927	FAS	Fas (TNF receptor superfamily, member 6)
226218_at	22.2197	IL7R	interleukin 7 receptor
219210_s_at	22.3166	RAB8B	RAB8B, member RAS oncogene family
207892_at	22.3194	CD40LG	CD40 ligand
211697_x_at	22.3482	PNO1	partner of NOB1 homolog (S. cerevisiae)
200878_at	22.3505	EPAS1	endothelial PAS domain protein 1
200798_x_at	22.3675	MCL1	myeloid cell leukemia sequence 1 (BCL2-related)
204698_at	22.3708	ISG20	interferon stimulated exonuclease gene 20kDa
229055_at	22.4007	GPR68	G protein-coupled receptor 68
229872_s_at	22.4181	LOC100132999	hypothetical protein LOC100132999
1555464_at	22.4302	IFIH1	interferon induced with helicase C domain 1
35254_at	22.4305	TRAFD1	TRAF-type zinc finger domain containing 1
200632_s_at	22.4382	NDRG1	N-myc downstream regulated 1
235276_at	22.4481	EPSTI1	epithelial stromal interaction 1 (breast)
221840_at	22.4533	PTPRE	protein tyrosine phosphatase, receptor type, E
223482_at	22.5794	TMEM120A	transmembrane protein 120A
204804_at	22.59	TRIM21	tripartite motif-containing 21
211339_s_at	22.6128	ITK	IL2-inducible T-cell kinase
204747_at	22.6489	IFIT3	interferon-induced protein with tetratricopeptide repeats 3
208485_x_at	22.6801	CFLAR	CASP8 and FADD-like apoptosis regulator
211862_x_at	22.7356	CFLAR	CASP8 and FADD-like apoptosis regulator
204774_at	22.736	EVI2A	ecotropic viral integration site 2A
220330_s_at	22.7715	SAMSN1	SAM domain, SH3 domain and nuclear localization signals 1
221943_x_at	22.7789	RPL38	ribosomal protein L38
33304_at	22.7827	ISG20	interferon stimulated exonuclease gene 20kDa
203349_s_at	22.786	ETV5	ets variant 5
228204_at	22.7969	PSMB4	proteasome (prosome, macropain) subunit, beta type, 4
203470_s_at	22.8061	PLEK	pleckstrin
202028_s_at	22.8171	RPL38	ribosomal protein L38
234964_at	22.8589	TRA@	T cell receptor alpha locus
230102_at	22.8681	ETV5	ets variant 5
213350_at	22.9131	RPS11	ribosomal protein S11
203275_at	22.9185	IRF2	interferon regulatory factor 2
221087_s_at	22.9327	APOL3	apolipoprotein L, 3
209732_at	22.9498	CLEC2B	C-type lectin domain family 2, member B
212044_s_at	22.9523	RPL27A	ribosomal protein L27a
205220_at	22.9547	NIACR2	niacin receptor 2
201693_s_at	22.9628	EGR1	early growth response 1
218943_s_at	22.9864	DDX58	DEAD (Asp-Glu-Ala-Asp) box polypeptide 58
205269_at	23.0495	LCP2	lymphocyte cytosolic protein 2 (SH2 domain containing leukocyte protein of 76kDa)
202499_s_at	23.0573	SLC2A3	solute carrier family 2 (facilitated glucose transporter), member 3
216246_at	23.136	NA	NA
213642_at	23.1676	NA	NA
202497_x_at	23.2324	SLC2A3	solute carrier family 2 (facilitated glucose transporter), member 3
200908_s_at	23.2345	RPLP2	ribosomal protein, large, P2
239979_at	23.2499	NA	NA
235574_at	23.2672	GBP4	guanylate binding protein 4
205988_at	23.2712	CD84	CD84 molecule
218145_at	23.3123	TRIB3	tribbles homolog 3 (Drosophila)
221903_s_at	23.3273	CYLD	cylindromatosis (turban tumor syndrome)
205270_s_at	23.3316	LCP2	lymphocyte cytosolic protein 2 (SH2 domain containing leukocyte protein of 76kDa)
209383_at	23.3378	DDIT3	DNA-damage-inducible transcript 3
225344_at	23.3641	NCOA7	nuclear receptor coactivator 7
213826_s_at	23.4351	H3F3A	H3 histone, family 3A
235175_at	23.439	GBP4	guanylate binding protein 4
218856_at	23.4753	TNFRSF21	tumor necrosis factor receptor superfamily, member 21
216236_s_at	23.4786	SLC2A14	solute carrier family 2 (facilitated glucose transporter), member 14
244251_at	23.5107	LCP2	lymphocyte cytosolic protein 2 (SH2 domain containing leukocyte protein of 76kDa)
208392_x_at	23.516	SP110	SP110 nuclear body protein
203915_at	23.5258	CXCL9	chemokine (C-X-C motif) ligand 9
227030_at	23.5299	NA	NA
204533_at	23.5318	CXCL10	chemokine (C-X-C motif) ligand 10
202794_at	23.5598	INPP1	inositol polyphosphate-1-phosphatase
207533_at	23.5667	CCL1	chemokine (C-C motif) ligand 1
242943_at	23.5691	ST8SIA4	ST8 alpha-N-acetyl-neuraminide alpha-2,8-sialyltransferase 4
209827_s_at	23.6212	IL16	interleukin 16 (lymphocyte chemoattractant factor)
226603_at	23.6548	SAMD9L	sterile alpha motif domain containing 9-like
213048_s_at	23.7139	NA	NA
213655_at	23.7163	YWHAE	tyrosine 3-monooxygenase/tryptophan 5-monooxygenase activation protein, epsilon polypeptide
236442_at	23.7271	DPF3	D4, zinc and double PHD fingers, family 3
202074_s_at	23.8139	OPTN	optineurin
238532_at	23.8382	DPF3	D4, zinc and double PHD fingers, family 3
226497_s_at	23.862	NA	NA
202498_s_at	23.9332	SLC2A3	solute carrier family 2 (facilitated glucose transporter), member 3
219753_at	23.9348	STAG3	stromal antigen 3
219386_s_at	23.9731	SLAMF8	SLAM family member 8
201601_x_at	24.0214	IFITM1	interferon induced transmembrane protein 1 (9-27)
203348_s_at	24.0541	ETV5	ets variant 5
202081_at	24.0613	IER2	immediate early response 2
243541_at	24.1055	IL31RA	interleukin 31 receptor A
203974_at	24.1147	HDHD1A	haloacid dehalogenase-like hydrolase domain containing 1A
201998_at	24.1711	ST6GAL1	ST6 beta-galactosamide alpha-2,6-sialyltranferase 1
222088_s_at	24.1819	SLC2A14	solute carrier family 2 (facilitated glucose transporter), member 14
210387_at	24.1996	HIST1H2BG	histone cluster 1, H2bg
202429_s_at	24.2921	PPP3CA	protein phosphatase 3 (formerly 2B), catalytic subunit, alpha isoform
208026_at	24.3477	HIST1H4F	histone cluster 1, H4f
244598_at	24.3691	NA	NA
220944_at	24.4217	PGLYRP4	peptidoglycan recognition protein 4
208892_s_at	24.4331	DUSP6	dual specificity phosphatase 6
210279_at	24.5566	GPR18	G protein-coupled receptor 18
220306_at	24.5607	FAM46C	family with sequence similarity 46, member C
208891_at	24.6182	DUSP6	dual specificity phosphatase 6
226498_at	24.6643	NA	NA
229041_s_at	24.9956	NA	NA
212062_at	25.068	ATP9A	ATPase, class II, type 9A
209828_s_at	25.0685	IL16	interleukin 16 (lymphocyte chemoattractant factor)
232024_at	25.078	GIMAP2	GTPase, IMAP family member 2
218764_at	25.085	PRKCH	protein kinase C, eta
212105_s_at	25.1186	DHX9	DEAH (Asp-Glu-Ala-His) box polypeptide 9
203610_s_at	25.1997	TRIM38	tripartite motif-containing 38
206099_at	25.2671	PRKCH	protein kinase C, eta
223767_at	25.3915	GPR84	G protein-coupled receptor 84
218793_s_at	25.4094	SCML1	sex comb on midleg-like 1 (Drosophila)
204484_at	25.4355	PIK3C2B	phosphoinositide-3-kinase, class 2, beta polypeptide
208250_s_at	25.4471	DMBT1	deleted in malignant brain tumors 1
220577_at	25.5882	GVIN1	GTPase, very large interferon inducible 1
217078_s_at	25.7327	CD300A	CD300a molecule
230237_at	25.8078	ADCYAP1	adenylate cyclase activating polypeptide 1 (pituitary)
203394_s_at	25.8213	HES1	hairy and enhancer of split 1, (Drosophila)
205677_s_at	25.8229	DLEU1	deleted in lymphocytic leukemia 1 (non-protein coding)
202449_s_at	25.8294	RXRA	retinoid X receptor, alpha
204204_at	25.8525	SLC31A2	solute carrier family 31 (copper transporters), member 2
230748_at	25.8992	SLC16A6	solute carrier family 16, member 6 (monocarboxylic acid transporter 7)
204079_at	26.1053	TPST2	tyrosylprotein sulfotransferase 2
201666_at	26.1669	TIMP1	TIMP metallopeptidase inhibitor 1
214453_s_at	26.1809	IFI44	interferon-induced protein 44
204179_at	26.2077	MB	myoglobin
234994_at	26.3179	TMEM200A	transmembrane protein 200A
1552316_a_at	26.3223	GIMAP1	GTPase, IMAP family member 1
1559067_a_at	26.4947	NA	NA
212099_at	26.5186	RHOB	ras homolog gene family, member B
210201_x_at	26.6013	BIN1	bridging integrator 1
219563_at	26.6654	C14orf139	chromosome 14 open reading frame 139
203997_at	26.6833	PTPN3	protein tyrosine phosphatase, non-receptor type 3
205987_at	26.729	CD1C	CD1c molecule
202931_x_at	26.7794	BIN1	bridging integrator 1
221602_s_at	26.8503	FAIM3	Fas apoptotic inhibitory molecule 3
210347_s_at	26.9678	BCL11A	B-cell CLL/lymphoma 11A (zinc finger protein)
229716_at	26.9725	NA	NA
229934_at	27.0113	NA	NA
220485_s_at	27.0378	SIRPG	signal-regulatory protein gamma
214745_at	27.0501	PLCH1	phospholipase C, eta 1
202695_s_at	27.1072	STK17A	serine/threonine kinase 17a
239231_at	27.1161	NA	NA
33323_r_at	27.2975	SFN	stratifin
218806_s_at	27.3719	VAV3	vav 3 guanine nucleotide exchange factor
202156_s_at	27.3846	CUGBP2	CUG triplet repeat, RNA binding protein 2
221558_s_at	27.4314	LEF1	lymphoid enhancer-binding factor 1
235056_at	27.4331	ETV6	ets variant 6
202245_at	27.435	LSS	lanosterol synthase (2,3-oxidosqualene-lanosterol cyclase)
243363_at	27.4498	LOC641518	hypothetical protein LOC641518
243362_s_at	27.4514	LOC641518	hypothetical protein LOC641518
224221_s_at	27.4556	VAV3	vav 3 guanine nucleotide exchange factor
228771_at	27.4919	ADRBK2	adrenergic, beta, receptor kinase 2
222394_at	27.5188	PDCD6IP	programmed cell death 6 interacting protein
232231_at	27.5342	RUNX2	runt-related transcription factor 2
218807_at	27.5587	VAV3	vav 3 guanine nucleotide exchange factor
201012_at	27.5989	ANXA1	annexin A1
206749_at	27.6109	CD1B	CD1b molecule
214439_x_at	27.6194	BIN1	bridging integrator 1
206478_at	27.6378	KIAA0125	KIAA0125
202770_s_at	27.6446	CCNG2	cyclin G2
1555797_a_at	27.6749	ARPC5	actin related protein 2/3 complex, subunit 5, 16kDa
218032_at	27.7159	SNN	stannin
227687_at	27.727	HYLS1	hydrolethalus syndrome 1
224606_at	27.7556	KLF6	Kruppel-like factor 6
205467_at	27.8491	CASP10	caspase 10, apoptosis-related cysteine peptidase
208986_at	27.8528	TCF12	transcription factor 12
226549_at	27.8531	SBK1	SH3-binding domain kinase 1
225045_at	27.8573	CCDC88A	coiled-coil domain containing 88A
203911_at	27.8707	RAP1GAP	RAP1 GTPase activating protein
201842_s_at	27.8979	EFEMP1	EGF-containing fibulin-like extracellular matrix protein 1
208018_s_at	27.9219	HCK	hemopoietic cell kinase
221750_at	27.9395	HMGCS1	3-hydroxy-3-methylglutaryl-Coenzyme A synthase 1 (soluble)
222557_at	27.942	STMN3	stathmin-like 3
202743_at	27.9915	PIK3R3	phosphoinositide-3-kinase, regulatory subunit 3 (gamma)
210758_at	28.0296	PSIP1	PC4 and SFRS1 interacting protein 1
224150_s_at	28.051	CEP70	centrosomal protein 70kDa
1554489_a_at	28.0552	CEP70	centrosomal protein 70kDa
225962_at	28.0629	ZNRF1	zinc and ring finger 1
230252_at	28.0705	LPAR5	lysophosphatidic acid receptor 5
211559_s_at	28.0757	CCNG2	cyclin G2
219502_at	28.0767	NEIL3	nei endonuclease VIII-like 3 (E. coli)
201193_at	28.0923	IDH1	isocitrate dehydrogenase 1 (NADP+), soluble
235816_s_at	28.1004	RGL4	ral guanine nucleotide dissociation stimulator-like 4
229838_at	28.1104	NUCB2	nucleobindin 2
224862_at	28.1111	GNAQ	guanine nucleotide binding protein (G protein), q polypeptide
1554340_a_at	28.1161	C1orf187	chromosome 1 open reading frame 187
209933_s_at	28.1316	CD300A	CD300a molecule
205590_at	28.1377	RASGRP1	RAS guanyl releasing protein 1 (calcium and DAG-regulated)
221601_s_at	28.1463	FAIM3	Fas apoptotic inhibitory molecule 3
228176_at	28.1646	C9orf47	chromosome 9 open reading frame 47
202369_s_at	28.1736	TRAM2	translocation associated membrane protein 2
223685_s_at	28.2007	PRPF18	PRP18 pre-mRNA processing factor 18 homolog (S. cerevisiae)
1555832_s_at	28.2039	KLF6	Kruppel-like factor 6
208592_s_at	28.2302	CD1E	CD1e molecule
1555037_a_at	28.2677	IDH1	isocitrate dehydrogenase 1 (NADP+), soluble
226157_at	28.2681	TFDP2	transcription factor Dp-2 (E2F dimerization partner 2)
238041_at	28.2696	NA	NA
203680_at	28.2836	PRKAR2B	protein kinase, cAMP-dependent, regulatory, type II, beta
203913_s_at	28.3009	HPGD	hydroxyprostaglandin dehydrogenase 15-(NAD)
217147_s_at	28.3062	TRAT1	T cell receptor associated transmembrane adaptor 1
205700_at	28.3115	HSD17B6	hydroxysteroid (17-beta) dehydrogenase 6 homolog (mouse)
204040_at	28.3398	RNF144A	ring finger protein 144A
202769_at	28.36	CCNG2	cyclin G2
203744_at	28.3861	HMGB3	high-mobility group box 3
219243_at	28.3895	GIMAP4	GTPase, IMAP family member 4
224445_s_at	28.4165	ZFYVE21	zinc finger, FYVE domain containing 21
229686_at	28.4755	P2RY8	purinergic receptor P2Y, G-protein coupled, 8
244076_at	28.5481	KIAA2022	KIAA2022
227178_at	28.6069	CUGBP2	CUG triplet repeat, RNA binding protein 2
223168_at	28.609	RHOU	ras homolog gene family, member U
222283_at	28.6269	ZNF480	zinc finger protein 480
225136_at	28.6482	PLEKHA2	pleckstrin homology domain containing, family A (phosphoinositide binding specific) member 2
236280_at	28.6709	NA	NA
211919_s_at	28.7063	CXCR4	chemokine (C-X-C motif) receptor 4
208982_at	28.7128	PECAM1	platelet/endothelial cell adhesion molecule
219036_at	28.718	CEP70	centrosomal protein 70kDa
226134_s_at	28.7513	NA	NA
209201_x_at	28.7628	CXCR4	chemokine (C-X-C motif) receptor 4
228773_at	28.7744	NA	NA
209608_s_at	28.7814	ACAT2	acetyl-Coenzyme A acetyltransferase 2
229280_s_at	28.7929	FLJ22536	hypothetical locus LOC401237
204174_at	28.8063	ALOX5AP	arachidonate 5-lipoxygenase-activating protein
228033_at	28.8226	E2F7	E2F transcription factor 7
218585_s_at	28.8329	DTL	denticleless homolog (Drosophila)
206662_at	28.8431	GLRX	glutaredoxin (thioltransferase)
201811_x_at	28.8674	SH3BP5	SH3-domain binding protein 5 (BTK-associated)
211211_x_at	28.8919	SH2D1A	SH2 domain protein 1A
206727_at	28.8984	C9	complement component 9
214183_s_at	28.9067	TKTL1	transketolase-like 1
219489_s_at	28.9147	RHBDL2	rhomboid, veinlet-like 2 (Drosophila)
223775_at	28.917	HHIP	hedgehog interacting protein
209574_s_at	28.9378	C18orf1	chromosome 18 open reading frame 1
235609_at	28.9402	NA	NA
210829_s_at	28.9527	SSBP2	single-stranded DNA binding protein 2
203787_at	28.9623	SSBP2	single-stranded DNA binding protein 2
1556599_s_at	28.9807	ARPP-21	cyclic AMP-regulated phosphoprotein, 21 kD
205034_at	28.9866	CCNE2	cyclin E2
220449_at	28.9949	MGC5566	hypothetical protein MGC5566
219132_at	29.0293	PELI2	pellino homolog 2 (Drosophila)
207015_s_at	29.0425	ALDH1A2	aldehyde dehydrogenase 1 family, member A2
207992_s_at	29.0468	AMPD3	adenosine monophosphate deaminase (isoform E)
213288_at	29.0503	MBOAT2	membrane bound O-acyltransferase domain containing 2
211795_s_at	29.0576	FYB	FYN binding protein (FYB-120/130)
224861_at	29.0639	GNAQ	guanine nucleotide binding protein (G protein), q polypeptide
238484_s_at	29.0743	NA	NA
209360_s_at	29.098	RUNX1	runt-related transcription factor 1
211210_x_at	29.0996	SH2D1A	SH2 domain protein 1A
230383_x_at	29.1132	NA	NA
239572_at	29.176	GJA3	gap junction protein, alpha 3, 46kDa
210487_at	29.1861	DNTT	deoxynucleotidyltransferase, terminal
210116_at	29.1952	SH2D1A	SH2 domain protein 1A
215411_s_at	29.2172	TRAF3IP2	TRAF3 interacting protein 2
1558972_s_at	29.2385	C6orf190	chromosome 6 open reading frame 190
218718_at	29.2485	PDGFC	platelet derived growth factor C
228361_at	29.2616	E2F2	E2F transcription factor 2
1566363_at	29.2631	DNTT	deoxynucleotidyltransferase, terminal
224983_at	29.2649	SCARB2	scavenger receptor class B, member 2
225355_at	29.2673	NEURL1B	neuralized homolog 1B (Drosophila)
205698_s_at	29.2747	MAP2K6	mitogen-activated protein kinase kinase 6
210416_s_at	29.2887	CHEK2	CHK2 checkpoint homolog (S. pombe)
209790_s_at	29.3441	CASP6	caspase 6, apoptosis-related cysteine peptidase
236295_s_at	29.3498	NLRC3	NLR family, CARD domain containing 3
227197_at	29.3599	SGEF	Src homology 3 domain-containing guanine nucleotide exchange factor
230135_at	29.3612	NA	NA
215117_at	29.3634	RAG2	recombination activating gene 2
208981_at	29.3639	PECAM1	platelet/endothelial cell adhesion molecule
225330_at	29.3965	IGF1R	insulin-like growth factor 1 receptor
229402_at	29.4018	SAMD13	sterile alpha motif domain containing 13
206283_s_at	29.407	TAL1	T-cell acute lymphocytic leukemia 1
221107_at	29.4304	CHRNA9	cholinergic receptor, nicotinic, alpha 9
200965_s_at	29.4764	ABLIM1	actin binding LIM protein 1
221213_s_at	29.4901	ZNF280D	zinc finger protein 280D
227970_at	29.5044	GPR157	G protein-coupled receptor 157
222449_at	29.5127	PMEPA1	prostate transmembrane protein, androgen induced 1
205804_s_at	29.5137	TRAF3IP3	TRAF3 interacting protein 3
226039_at	29.5223	MGAT4A	mannosyl (alpha-1,3-)-glycoprotein beta-1,4-N-acetylglucosaminyltransferase, isozyme A
211209_x_at	29.5397	SH2D1A	SH2 domain protein 1A
227266_s_at	29.5442	FYB	FYN binding protein (FYB-120/130)
205285_s_at	29.554	FYB	FYN binding protein (FYB-120/130)
200832_s_at	29.5614	SCD	stearoyl-CoA desaturase (delta-9-desaturase)
219740_at	29.58	VASH2	vasohibin 2
207996_s_at	29.6518	C18orf1	chromosome 18 open reading frame 1
231579_s_at	29.6616	TIMP2	TIMP metallopeptidase inhibitor 2
219330_at	29.6948	VANGL1	vang-like 1 (van gogh, Drosophila)
208983_s_at	29.7051	PECAM1	platelet/endothelial cell adhesion molecule
204226_at	29.7559	STAU2	staufen, RNA binding protein, homolog 2 (Drosophila)
209276_s_at	29.767	GLRX	glutaredoxin (thioltransferase)
238520_at	29.7963	TRERF1	transcriptional regulating factor 1
200762_at	29.804	DPYSL2	dihydropyrimidinase-like 2
231283_at	29.8567	MGAT4A	mannosyl (alpha-1,3-)-glycoprotein beta-1,4-N-acetylglucosaminyltransferase, isozyme A
207016_s_at	29.8696	ALDH1A2	aldehyde dehydrogenase 1 family, member A2
223839_s_at	29.8799	SCD	stearoyl-CoA desaturase (delta-9-desaturase)
210432_s_at	29.9416	SCN3A	sodium channel, voltage-gated, type III, alpha subunit
235577_at	29.9467	ZNF652	zinc finger protein 652
215332_s_at	29.9839	CD8B	CD8b molecule
212812_at	29.993	NA	NA
213933_at	29.9941	PTGER3	prostaglandin E receptor 3 (subtype EP3)
201309_x_at	30.0036	C5orf13	chromosome 5 open reading frame 13
201310_s_at	30.025	C5orf13	chromosome 5 open reading frame 13
225266_at	30.0577	ZNF652	zinc finger protein 652
211548_s_at	30.0792	HPGD	hydroxyprostaglandin dehydrogenase 15-(NAD)
213280_at	30.0889	GARNL4	GTPase activating Rap/RanGAP domain-like 4
228737_at	30.1073	TOX2	TOX high mobility group box family member 2
225133_at	30.1524	KLF3	Kruppel-like factor 3 (basic)
211814_s_at	30.1529	CCNE2	cyclin E2
203474_at	30.1834	IQGAP2	IQ motif containing GTPase activating protein 2
210325_at	30.2054	CD1A	CD1a molecule
213060_s_at	30.2339	CHI3L2	chitinase 3-like 2
215784_at	30.3552	CD1E	CD1e molecule
210221_at	30.3592	CHRNA3	cholinergic receptor, nicotinic, alpha 3
209829_at	30.4438	FAM65B	family with sequence similarity 65, member B
229492_at	30.479	VANGL1	vang-like 1 (van gogh, Drosophila)
213888_s_at	30.5843	LOC100133233	hypothetical protein LOC100133233
1558604_a_at	30.6655	NA	NA
206404_at	30.6827	FGF9	fibroblast growth factor 9 (glia-activating factor)
205882_x_at	30.8118	ADD3	adducin 3 (gamma)
201752_s_at	30.8183	ADD3	adducin 3 (gamma)
201034_at	30.8335	ADD3	adducin 3 (gamma)
215043_s_at	30.8493	SMA5	glucuronidase, beta pseudogene
219528_s_at	30.9656	BCL11B	B-cell CLL/lymphoma 11B (zinc finger protein)
201753_s_at	31.0484	ADD3	adducin 3 (gamma)
219371_s_at	31.2222	KLF2	Kruppel-like factor 2 (lung)
222895_s_at	31.2601	BCL11B	B-cell CLL/lymphoma 11B (zinc finger protein)
203914_x_at	31.2908	HPGD	hydroxyprostaglandin dehydrogenase 15-(NAD)
238861_at	31.3491	NA	NA
212135_s_at	31.3539	ATP2B4	ATPase, Ca++ transporting, plasma membrane 4
204759_at	31.3565	RCBTB2	regulator of chromosome condensation (RCC1) and BTB (POZ) domain containing protein 2
212136_at	31.7042	ATP2B4	ATPase, Ca++ transporting, plasma membrane 4
227052_at	32.0769	NA	NA
231935_at	32.286	ARPP-21	cyclic AMP-regulated phosphoprotein, 21 kD
222450_at	32.4905	PMEPA1	prostate transmembrane protein, androgen induced 1
210055_at	32.7042	TSHR	thyroid stimulating hormone receptor
