# Supplementary material for: Molecular pathway profiling of T lymphocyte signal transduction pathways; Th1 and Th2 genomic fingerprints are defined by TCR and CD28-mediated signaling
Source: BMC Immunol. 2012 Mar 14;13:12. doi: 10.1186/1471-2172-13-12 (PMC3355027; doi:10.1186/1471-2172-13-12)
Supplement: Additional file 5 — Files S3. Each of these files contain 4 columns. The first is the Affymetrix probe set id, the second columns gives the Euclidean distance to the gene expression profile of interest (file 1: CCL1, file 2: IL-2, file 3: EGR1). The third and fourth columns show the corresponding gene symbol and description respectively. [file 1471-2172-13-12-S5.XLS]

## Sheet: Supplementary file 3
Probeset_ID	Distance	Symbol	Description
227404_s_at	0	EGR1	early growth response 1
201694_s_at	2.0335	EGR1	early growth response 1
209969_s_at	6.6331	STAT1	signal transducer and activator of transcription 1, 91kDa
201631_s_at	6.79761	IER3	immediate early response 3
207339_s_at	7.14674	LTB	lymphotoxin beta (TNF superfamily, member 3)
202688_at	8.03679	TNFSF10	tumor necrosis factor (ligand) superfamily, member 10
204035_at	8.0565	SCG2	secretogranin II (chromogranin C)
205249_at	8.2871	EGR2	early growth response 2 (Krox-20 homolog, Drosophila)
202687_s_at	8.51573	TNFSF10	tumor necrosis factor (ligand) superfamily, member 10
209457_at	8.67661	DUSP5	dual specificity phosphatase 5
204794_at	8.79938	DUSP2	dual specificity phosphatase 2
201739_at	9.0024	SGK1	serum/glucocorticoid regulated kinase 1
229625_at	9.02398	GBP5	guanylate binding protein 5
238581_at	9.04396	GBP5	guanylate binding protein 5
205681_at	9.15921	BCL2A1	BCL2-related protein A1
206632_s_at	9.54805	APOBEC3B	apolipoprotein B mRNA editing enzyme, catalytic polypeptide-like 3B
211269_s_at	10.1993	IL2RA	interleukin 2 receptor, alpha
214329_x_at	10.2984	TNFSF10	tumor necrosis factor (ligand) superfamily, member 10
209795_at	10.4901	CD69	CD69 molecule
202270_at	10.7902	GBP1	guanylate binding protein 1, interferon-inducible, 67kDa
202269_x_at	10.792	GBP1	guanylate binding protein 1, interferon-inducible, 67kDa
206341_at	10.8261	IL2RA	interleukin 2 receptor, alpha
226103_at	10.9786	NEXN	nexilin (F actin binding protein)
231577_s_at	11.0448	GBP1	guanylate binding protein 1, interferon-inducible, 67kDa
237753_at	11.2073	NA	NA
232375_at	11.249	NA	NA
200887_s_at	11.262	STAT1	signal transducer and activator of transcription 1, 91kDa
204198_s_at	11.402	RUNX3	runt-related transcription factor 3
223220_s_at	11.5578	PARP9	poly (ADP-ribose) polymerase family, member 9
217996_at	11.7933	PHLDA1	pleckstrin homology-like domain, family A, member 1
229450_at	11.8353	IFIT3	interferon-induced protein with tetratricopeptide repeats 3
204197_s_at	11.8792	RUNX3	runt-related transcription factor 3
224917_at	12.0019	TMEM49	transmembrane protein 49
202340_x_at	12.1073	NR4A1	nuclear receptor subfamily 4, group A, member 1
202307_s_at	12.2316	TAP1	transporter 1, ATP-binding cassette, sub-family B (MDR/TAP)
201693_s_at	12.2345	EGR1	early growth response 1
1552309_a_at	12.2565	NEXN	nexilin (F actin binding protein)
206914_at	12.3049	CRTAM	cytotoxic and regulatory T cell molecule
210538_s_at	12.3281	BIRC3	baculoviral IAP repeat-containing 3
221563_at	12.3588	DUSP10	dual specificity phosphatase 10
221658_s_at	12.424	IL21R	interleukin 21 receptor
227458_at	12.5022	NA	NA
203140_at	12.6415	BCL6	B-cell CLL/lymphoma 6
211962_s_at	12.7279	ZFP36L1	zinc finger protein 36, C3H type-like 1
201502_s_at	12.7368	NFKBIA	nuclear factor of kappa light polypeptide gene enhancer in B-cells inhibitor, alpha
230499_at	12.8836	NA	NA
238725_at	12.892	IRF1	interferon regulatory factor 1
200905_x_at	12.8933	HLA-E	major histocompatibility complex, class I, E
205184_at	12.9516	GNG4	guanine nucleotide binding protein (G protein), gamma 4
202643_s_at	12.9767	TNFAIP3	tumor necrosis factor, alpha-induced protein 3
219716_at	13.004	APOL6	apolipoprotein L, 6
202748_at	13.0374	GBP2	guanylate binding protein 2, interferon-inducible
217997_at	13.0382	PHLDA1	pleckstrin homology-like domain, family A, member 1
1569003_at	13.1661	TMEM49	transmembrane protein 49
242907_at	13.2815	NA	NA
214228_x_at	13.311	TNFRSF4	tumor necrosis factor receptor superfamily, member 4
201565_s_at	13.3417	ID2	inhibitor of DNA binding 2, dominant negative helix-loop-helix protein
241869_at	13.3808	APOL6	apolipoprotein L, 6
203904_x_at	13.4088	CD82	CD82 molecule
228910_at	13.4635	NA	NA
226056_at	13.5948	CDGAP	Cdc42 GTPase-activating protein
203882_at	13.6835	IRF9	interferon regulatory factor 9
1555765_a_at	13.711	GNG4	guanine nucleotide binding protein (G protein), gamma 4
227677_at	13.7807	JAK3	Janus kinase 3 (a protein tyrosine kinase, leukocyte)
200904_at	13.7973	HLA-E	major histocompatibility complex, class I, E
202644_s_at	13.819	TNFAIP3	tumor necrosis factor, alpha-induced protein 3
227609_at	13.8217	EPSTI1	epithelial stromal interaction 1 (breast)
202531_at	13.8573	IRF1	interferon regulatory factor 1
207351_s_at	13.8754	SH2D2A	SH2 domain protein 2A
225842_at	13.9853	PHLDA1	pleckstrin homology-like domain, family A, member 1
206036_s_at	13.991	REL	v-rel reticuloendotheliosis viral oncogene homolog (avian)
215037_s_at	14.1443	BCL2L1	BCL2-like 1
211965_at	14.1513	ZFP36L1	zinc finger protein 36, C3H type-like 1
215501_s_at	14.204	DUSP10	dual specificity phosphatase 10
203349_s_at	14.228	ETV5	ets variant 5
213931_at	14.2419	ID2	inhibitor of DNA binding 2, dominant negative helix-loop-helix protein
202284_s_at	14.2511	CDKN1A	cyclin-dependent kinase inhibitor 1A (p21, Cip1)
200629_at	14.2531	WARS	tryptophanyl-tRNA synthetase
226101_at	14.3276	PRKCE	protein kinase C, epsilon
202241_at	14.3337	TRIB1	tribbles homolog 1 (Drosophila)
41577_at	14.3756	PPP1R16B	protein phosphatase 1, regulatory (inhibitor) subunit 16B
1557236_at	14.3823	APOL6	apolipoprotein L, 6
210354_at	14.383	IFNG	interferon, gamma
200628_s_at	14.4407	WARS	tryptophanyl-tRNA synthetase
236471_at	14.4439	NFE2L3	nuclear factor (erythroid-derived 2)-like 3
235242_at	14.4608	NA	NA
209959_at	14.5936	NR4A3	nuclear receptor subfamily 4, group A, member 3
223434_at	14.6044	GBP3	guanylate binding protein 3
235122_at	14.6249	HIVEP3	human immunodeficiency virus type I enhancer binding protein 3
226474_at	14.6484	NLRC5	NLR family, CARD domain containing 5
203471_s_at	14.6552	PLEK	pleckstrin
242873_at	14.6693	NA	NA
217456_x_at	14.6718	HLA-E	major histocompatibility complex, class I, E
210001_s_at	14.6735	SOCS1	suppressor of cytokine signaling 1
212750_at	14.776	PPP1R16B	protein phosphatase 1, regulatory (inhibitor) subunit 16B
206115_at	14.7777	EGR3	early growth response 3
205599_at	14.8538	TRAF1	TNF receptor-associated factor 1
224701_at	14.8754	PARP14	poly (ADP-ribose) polymerase family, member 14
230102_at	14.8894	ETV5	ets variant 5
200920_s_at	14.8899	BTG1	B-cell translocation gene 1, anti-proliferative
235688_s_at	15.0092	TRAF4	TNF receptor-associated factor 4
203045_at	15.0162	NINJ1	ninjurin 1
203233_at	15.0202	IL4R	interleukin 4 receptor
209827_s_at	15.0286	IL16	interleukin 16 (lymphocyte chemoattractant factor)
213293_s_at	15.0891	TRIM22	tripartite motif-containing 22
204702_s_at	15.1315	NFE2L3	nuclear factor (erythroid-derived 2)-like 3
225524_at	15.158	ANTXR2	anthrax toxin receptor 2
212312_at	15.1599	BCL2L1	BCL2-like 1
221234_s_at	15.259	BACH2	BTB and CNC homology 1, basic leucine zipper transcription factor 2
201059_at	15.3405	CTTN	cortactin
201649_at	15.3457	UBE2L6	ubiquitin-conjugating enzyme E2L 6
1557116_at	15.3921	APOL6	apolipoprotein L, 6
227173_s_at	15.4389	BACH2	BTB and CNC homology 1, basic leucine zipper transcription factor 2
201170_s_at	15.4964	BHLHE40	basic helix-loop-helix family, member e40
239486_at	15.5063	NA	NA
228812_at	15.5313	NA	NA
203518_at	15.5758	LYST	lysosomal trafficking regulator
224799_at	15.6359	NDFIP2	Nedd4 family interacting protein 2
200878_at	15.7296	EPAS1	endothelial PAS domain protein 1
207978_s_at	15.7566	NR4A3	nuclear receptor subfamily 4, group A, member 3
209140_x_at	15.782	HLA-B	major histocompatibility complex, class I, B
218810_at	15.7944	ZC3H12A	zinc finger CCCH-type containing 12A
235670_at	15.7978	STX11	syntaxin 11
200921_s_at	15.8114	BTG1	B-cell translocation gene 1, anti-proliferative
235735_at	15.8115	NA	NA
201566_x_at	15.8526	ID2	inhibitor of DNA binding 2, dominant negative helix-loop-helix protein
207315_at	15.8714	CD226	CD226 molecule
220358_at	15.882	BATF3	basic leucine zipper transcription factor, ATF-like 3
204440_at	15.894	CD83	CD83 molecule
222483_at	15.9139	EFHD2	EF-hand domain family, member D2
1568592_at	15.9237	TRIM69	tripartite motif-containing 69
229972_at	15.941	NA	NA
232504_at	15.9719	LOC285628	hypothetical protein LOC285628
209239_at	16.0251	NFKB1	nuclear factor of kappa light polypeptide gene enhancer in B-cells 1
200632_s_at	16.0571	NDRG1	N-myc downstream regulated 1
228617_at	16.0804	XAF1	XIAP associated factor 1
204698_at	16.1171	ISG20	interferon stimulated exonuclease gene 20kDa
209446_s_at	16.1368	C7orf44	chromosome 7 open reading frame 44
205066_s_at	16.1625	ENPP1	ectonucleotide pyrophosphatase/phosphodiesterase 1
210164_at	16.1816	GZMB	granzyme B (granzyme 2, cytotoxic T-lymphocyte-associated serine esterase 1)
209732_at	16.2147	CLEC2B	C-type lectin domain family 2, member B
208992_s_at	16.238	STAT3	signal transducer and activator of transcription 3 (acute-phase response factor)
204806_x_at	16.2571	HLA-F	major histocompatibility complex, class I, F
202497_x_at	16.2669	SLC2A3	solute carrier family 2 (facilitated glucose transporter), member 3
210563_x_at	16.273	CFLAR	CASP8 and FADD-like apoptosis regulator
215313_x_at	16.3471	HLA-A	major histocompatibility complex, class I, A
234964_at	16.3691	TRA@	T cell receptor alpha locus
213618_at	16.3814	ARAP2	ArfGAP with RhoGAP domain, ankyrin repeat and PH domain 2
219209_at	16.3914	IFIH1	interferon induced with helicase C domain 1
218400_at	16.3939	OAS3	2'-5'-oligoadenylate synthetase 3, 100kDa
208991_at	16.4275	STAT3	signal transducer and activator of transcription 3 (acute-phase response factor)
212590_at	16.4691	RRAS2	related RAS viral (r-ras) oncogene homolog 2
208456_s_at	16.5078	RRAS2	related RAS viral (r-ras) oncogene homolog 2
225800_at	16.5087	JAZF1	JAZF zinc finger 1
209939_x_at	16.5901	CFLAR	CASP8 and FADD-like apoptosis regulator
205269_at	16.5923	LCP2	lymphocyte cytosolic protein 2 (SH2 domain containing leukocyte protein of 76kDa)
205463_s_at	16.6145	PDGFA	platelet-derived growth factor alpha polypeptide
205891_at	16.62	ADORA2B	adenosine A2b receptor
218747_s_at	16.6332	TAPBPL	TAP binding protein-like
203729_at	16.6436	EMP3	epithelial membrane protein 3
202499_s_at	16.6509	SLC2A3	solute carrier family 2 (facilitated glucose transporter), member 3
205270_s_at	16.6664	LCP2	lymphocyte cytosolic protein 2 (SH2 domain containing leukocyte protein of 76kDa)
203275_at	16.6781	IRF2	interferon regulatory factor 2
224802_at	16.689	NDFIP2	Nedd4 family interacting protein 2
222838_at	16.7241	SLAMF7	SLAM family member 7
208892_s_at	16.7821	DUSP6	dual specificity phosphatase 6
210439_at	16.8175	ICOS	inducible T-cell co-stimulator
204279_at	16.8388	PSMB9	proteasome (prosome, macropain) subunit, beta type, 9 (large multifunctional peptidase 2)
225415_at	16.8409	DTX3L	deltex 3-like (Drosophila)
221039_s_at	16.8842	ASAP1	ArfGAP with SH3 domain, ankyrin repeat and PH domain 1
224131_at	16.8914	GPR81	G protein-coupled receptor 81
216236_s_at	16.9207	SLC2A14	solute carrier family 2 (facilitated glucose transporter), member 14
202081_at	16.9232	IER2	immediate early response 2
219213_at	16.9467	JAM2	junctional adhesion molecule 2
206133_at	17.0008	XAF1	XIAP associated factor 1
202498_s_at	17.011	SLC2A3	solute carrier family 2 (facilitated glucose transporter), member 3
33304_at	17.0518	ISG20	interferon stimulated exonuclease gene 20kDa
225798_at	17.0684	JAZF1	JAZF zinc finger 1
35254_at	17.0781	TRAFD1	TRAF-type zinc finger domain containing 1
210564_x_at	17.079	CFLAR	CASP8 and FADD-like apoptosis regulator
211339_s_at	17.1326	ITK	IL2-inducible T-cell kinase
218558_s_at	17.1374	MRPL39	mitochondrial ribosomal protein L39
202316_x_at	17.1402	UBE4B	ubiquitination factor E4B (UFD2 homolog, yeast)
221653_x_at	17.1483	APOL2	apolipoprotein L, 2
238183_at	17.1489	NA	NA
204472_at	17.1585	GEM	GTP binding protein overexpressed in skeletal muscle
227473_at	17.1643	NA	NA
210279_at	17.1707	GPR18	G protein-coupled receptor 18
1555464_at	17.1865	IFIH1	interferon induced with helicase C domain 1
224790_at	17.2069	ASAP1	ArfGAP with SH3 domain, ankyrin repeat and PH domain 1
220944_at	17.2133	PGLYRP4	peptidoglycan recognition protein 4
208891_at	17.2654	DUSP6	dual specificity phosphatase 6
203320_at	17.3173	SH2B3	SH2B adaptor protein 3
224791_at	17.323	ASAP1	ArfGAP with SH3 domain, ankyrin repeat and PH domain 1
36711_at	17.3255	MAFF	v-maf musculoaponeurotic fibrosarcoma oncogene homolog F (avian)
229872_s_at	17.3303	LOC100132999	hypothetical protein LOC100132999
218943_s_at	17.3504	DDX58	DEAD (Asp-Glu-Ala-Asp) box polypeptide 58
221087_s_at	17.3528	APOL3	apolipoprotein L, 3
200598_s_at	17.3614	HSP90B1	heat shock protein 90kDa beta (Grp94), member 1
202672_s_at	17.3665	ATF3	activating transcription factor 3
224801_at	17.3723	NDFIP2	Nedd4 family interacting protein 2
224739_at	17.3897	PIM3	pim-3 oncogene
226603_at	17.3999	SAMD9L	sterile alpha motif domain containing 9-like
220054_at	17.4079	IL23A	interleukin 23, alpha subunit p19
204769_s_at	17.443	TAP2	transporter 2, ATP-binding cassette, sub-family B (MDR/TAP)
211530_x_at	17.448	HLA-G	major histocompatibility complex, class I, G
219821_s_at	17.4895	GFOD1	glucose-fructose oxidoreductase domain containing 1
204015_s_at	17.494	DUSP4	dual specificity phosphatase 4
225557_at	17.5216	AXUD1	AXIN1 up-regulated 1
215533_s_at	17.5259	UBE4B	ubiquitination factor E4B (UFD2 homolog, yeast)
212185_x_at	17.5497	MT2A	metallothionein 2A
212641_at	17.5684	HIVEP2	human immunodeficiency virus type I enhancer binding protein 2
209383_at	17.5865	DDIT3	DNA-damage-inducible transcript 3
223482_at	17.5963	TMEM120A	transmembrane protein 120A
222088_s_at	17.6398	SLC2A14	solute carrier family 2 (facilitated glucose transporter), member 14
210162_s_at	17.6824	NFATC1	nuclear factor of activated T-cells, cytoplasmic, calcineurin-dependent 1
204057_at	17.6958	IRF8	interferon regulatory factor 8
209626_s_at	17.7025	OSBPL3	oxysterol binding protein-like 3
206118_at	17.7117	STAT4	signal transducer and activator of transcription 4
203348_s_at	17.7147	ETV5	ets variant 5
212458_at	17.7149	SPRED2	sprouty-related, EVH1 domain containing 2
207963_at	17.7284	C6orf54	chromosome 6 open reading frame 54
202393_s_at	17.7402	KLF10	Kruppel-like factor 10
212589_at	17.7787	RRAS2	related RAS viral (r-ras) oncogene homolog 2
205220_at	17.8008	NIACR2	niacin receptor 2
236198_at	17.8165	NA	NA
209325_s_at	17.8253	RGS16	regulator of G-protein signaling 16
219210_s_at	17.8364	RAB8B	RAB8B, member RAS oncogene family
229934_at	17.8368	NA	NA
236442_at	17.8374	DPF3	D4, zinc and double PHD fingers, family 3
212190_at	17.8387	SERPINE2	serpin peptidase inhibitor, clade E (nexin, plasminogen activator inhibitor type 1), member 2
200599_s_at	17.8538	HSP90B1	heat shock protein 90kDa beta (Grp94), member 1
241819_at	17.8539	TNFSF8	tumor necrosis factor (ligand) superfamily, member 8
229055_at	17.8817	GPR68	G protein-coupled receptor 68
207533_at	17.8886	CCL1	chemokine (C-C motif) ligand 1
210685_s_at	17.8895	UBE4B	ubiquitination factor E4B (UFD2 homolog, yeast)
204484_at	17.9404	PIK3C2B	phosphoinositide-3-kinase, class 2, beta polypeptide
211317_s_at	17.9449	CFLAR	CASP8 and FADD-like apoptosis regulator
211936_at	17.98	HSPA5	heat shock 70kDa protein 5 (glucose-regulated protein, 78kDa)
220330_s_at	18.0055	SAMSN1	SAM domain, SH3 domain and nuclear localization signals 1
238532_at	18.0062	DPF3	D4, zinc and double PHD fingers, family 3
204747_at	18.0146	IFIT3	interferon-induced protein with tetratricopeptide repeats 3
229830_at	18.016	PDGFA	platelet-derived growth factor alpha polypeptide
209324_s_at	18.0324	RGS16	regulator of G-protein signaling 16
215719_x_at	18.0356	FAS	Fas (TNF receptor superfamily, member 6)
244251_at	18.0484	LCP2	lymphocyte cytosolic protein 2 (SH2 domain containing leukocyte protein of 76kDa)
202449_s_at	18.0527	RXRA	retinoid X receptor, alpha
225973_at	18.0596	TAP2	transporter 2, ATP-binding cassette, sub-family B (MDR/TAP)
215499_at	18.0703	MAP2K3	mitogen-activated protein kinase kinase 3
204804_at	18.0957	TRIM21	tripartite motif-containing 21
212642_s_at	18.1006	HIVEP2	human immunodeficiency virus type I enhancer binding protein 2
224796_at	18.142	ASAP1	ArfGAP with SH3 domain, ankyrin repeat and PH domain 1
204780_s_at	18.1505	FAS	Fas (TNF receptor superfamily, member 6)
235042_at	18.1834	XIRP1	xin actin-binding repeat containing 1
216252_x_at	18.198	FAS	Fas (TNF receptor superfamily, member 6)
221840_at	18.1994	PTPRE	protein tyrosine phosphatase, receptor type, E
210512_s_at	18.2133	VEGFA	vascular endothelial growth factor A
200798_x_at	18.2475	MCL1	myeloid cell leukemia sequence 1 (BCL2-related)
204014_at	18.2627	DUSP4	dual specificity phosphatase 4
219386_s_at	18.2843	SLAMF8	SLAM family member 8
226664_at	18.324	TBC1D20	TBC1 domain family, member 20
226409_at	18.3479	TBC1D20	TBC1 domain family, member 20
235175_at	18.3588	GBP4	guanylate binding protein 4
235276_at	18.3599	EPSTI1	epithelial stromal interaction 1 (breast)
216913_s_at	18.3673	RRP12	ribosomal RNA processing 12 homolog (S. cerevisiae)
205988_at	18.4165	CD84	CD84 molecule
209828_s_at	18.43	IL16	interleukin 16 (lymphocyte chemoattractant factor)
221649_s_at	18.4769	PPAN	peter pan homolog (Drosophila)
208581_x_at	18.4777	MT1X	metallothionein 1X
223767_at	18.5303	GPR84	G protein-coupled receptor 84
204781_s_at	18.5326	FAS	Fas (TNF receptor superfamily, member 6)
204774_at	18.5345	EVI2A	ecotropic viral integration site 2A
211456_x_at	18.5506	MT1P2	metallothionein 1 pseudogene 2
225076_s_at	18.5521	ZNFX1	zinc finger, NFX1-type containing 1
229041_s_at	18.5937	NA	NA
219753_at	18.6508	STAG3	stromal antigen 3
202419_at	18.6673	KDSR	3-ketodihydrosphingosine reductase
210692_s_at	18.6949	SLC43A3	solute carrier family 43, member 3
203470_s_at	18.7098	PLEK	pleckstrin
206461_x_at	18.7668	MT1H	metallothionein 1H
235574_at	18.7704	GBP4	guanylate binding protein 4
213135_at	18.772	TIAM1	T-cell lymphoma invasion and metastasis 1
227080_at	18.7914	ZNF697	zinc finger protein 697
208392_x_at	18.7963	SP110	SP110 nuclear body protein
222343_at	18.8239	BCL2L11	BCL2-like 11 (apoptosis facilitator)
226497_s_at	18.8312	NA	NA
1555167_s_at	18.8394	NAMPT	nicotinamide phosphoribosyltransferase
209295_at	18.8458	TNFRSF10B	tumor necrosis factor receptor superfamily, member 10b
220577_at	18.8467	GVIN1	GTPase, very large interferon inducible 1
243541_at	18.8504	IL31RA	interleukin 31 receptor A
207201_s_at	18.8583	SLC22A1	solute carrier family 22 (organic cation transporter), member 1
212561_at	18.8647	DENND5A	DENN/MADD domain containing 5A
203943_at	18.8672	KIF3B	kinesin family member 3B
1554352_s_at	18.887	DENND4A	DENN/MADD domain containing 4A
213069_at	18.8973	HEG1	HEG homolog 1 (zebrafish)
223533_at	18.9215	LRRC8C	leucine rich repeat containing 8 family, member C
234994_at	18.9312	TMEM200A	transmembrane protein 200A
214129_at	18.9385	PDE4DIP	phosphodiesterase 4D interacting protein
231776_at	18.9674	EOMES	eomesodermin homolog (Xenopus laevis)
213113_s_at	18.9922	SLC43A3	solute carrier family 43, member 3
208485_x_at	18.9966	CFLAR	CASP8 and FADD-like apoptosis regulator
217739_s_at	18.9993	NAMPT	nicotinamide phosphoribosyltransferase
218145_at	19.0582	TRIB3	tribbles homolog 3 (Drosophila)
225913_at	19.0907	SGK269	NKF3 kinase family member
206365_at	19.1279	XCL1	chemokine (C motif) ligand 1
222132_s_at	19.134	AGK	acylglycerol kinase
242943_at	19.1377	ST8SIA4	ST8 alpha-N-acetyl-neuraminide alpha-2,8-sialyltransferase 4
217738_at	19.1456	NAMPT	nicotinamide phosphoribosyltransferase
201998_at	19.1492	ST6GAL1	ST6 beta-galactosamide alpha-2,6-sialyltranferase 1
239979_at	19.1495	NA	NA
244598_at	19.1513	NA	NA
202794_at	19.1564	INPP1	inositol polyphosphate-1-phosphatase
206150_at	19.1903	CD27	CD27 molecule
225205_at	19.2291	KIF3B	kinesin family member 3B
226498_at	19.2462	NA	NA
235116_at	19.2551	TRAF1	TNF receptor-associated factor 1
202074_s_at	19.2704	OPTN	optineurin
208361_s_at	19.3395	POLR3D	polymerase (RNA) III (DNA directed) polypeptide D, 44kDa
226440_at	19.3633	DUSP22	dual specificity phosphatase 22
208536_s_at	19.3756	BCL2L11	BCL2-like 11 (apoptosis facilitator)
204714_s_at	19.3814	F5	coagulation factor V (proaccelerin, labile factor)
1552542_s_at	19.3835	TAGAP	T-cell activation RhoGTPase activating protein
201601_x_at	19.4001	IFITM1	interferon induced transmembrane protein 1 (9-27)
203610_s_at	19.4061	TRIM38	tripartite motif-containing 38
228235_at	19.4063	MGC16121	hypothetical protein MGC16121
202429_s_at	19.4253	PPP3CA	protein phosphatase 3 (formerly 2B), catalytic subunit, alpha isoform
227337_at	19.4323	ANKRD37	ankyrin repeat domain 37
221903_s_at	19.4561	CYLD	cylindromatosis (turban tumor syndrome)
211862_x_at	19.4862	CFLAR	CASP8 and FADD-like apoptosis regulator
214453_s_at	19.5125	IFI44	interferon-induced protein 44
207892_at	19.5964	CD40LG	CD40 ligand
1553096_s_at	19.7274	BCL2L11	BCL2-like 11 (apoptosis facilitator)
211333_s_at	19.734	FASLG	Fas ligand (TNF superfamily, member 6)
232024_at	19.7408	GIMAP2	GTPase, IMAP family member 2
204533_at	19.7556	CXCL10	chemokine (C-X-C motif) ligand 10
207907_at	19.7731	TNFSF14	tumor necrosis factor (ligand) superfamily, member 14
203974_at	19.804	HDHD1A	haloacid dehalogenase-like hydrolase domain containing 1A
220306_at	19.8622	FAM46C	family with sequence similarity 46, member C
207849_at	19.8716	IL2	interleukin 2
226034_at	19.9116	NA	NA
1558143_a_at	19.9822	BCL2L11	BCL2-like 11 (apoptosis facilitator)
216248_s_at	20.0101	NR4A2	nuclear receptor subfamily 4, group A, member 2
204079_at	20.0363	TPST2	tyrosylprotein sulfotransferase 2
209933_s_at	20.0618	CD300A	CD300a molecule
205569_at	20.0645	LAMP3	lysosomal-associated membrane protein 3
204612_at	20.1688	PKIA	protein kinase (cAMP-dependent, catalytic) inhibitor alpha
225344_at	20.1748	NCOA7	nuclear receptor coactivator 7
230748_at	20.1771	SLC16A6	solute carrier family 16, member 6 (monocarboxylic acid transporter 7)
203868_s_at	20.1775	VCAM1	vascular cell adhesion molecule 1
203915_at	20.1785	CXCL9	chemokine (C-X-C motif) ligand 9
227030_at	20.2364	NA	NA
204637_at	20.2516	CGA	glycoprotein hormones, alpha polypeptide
204622_x_at	20.2559	NR4A2	nuclear receptor subfamily 4, group A, member 2
204621_s_at	20.2673	NR4A2	nuclear receptor subfamily 4, group A, member 2
1552541_at	20.2762	TAGAP	T-cell activation RhoGTPase activating protein
211026_s_at	20.3521	MGLL	monoglyceride lipase
218793_s_at	20.3625	SCML1	sex comb on midleg-like 1 (Drosophila)
222666_s_at	20.3676	RCL1	RNA terminal phosphate cyclase-like 1
228314_at	20.3683	LRRC8C	leucine rich repeat containing 8 family, member C
204204_at	20.4447	SLC31A2	solute carrier family 31 (copper transporters), member 2
230237_at	20.5963	ADCYAP1	adenylate cyclase activating polypeptide 1 (pituitary)
213497_at	20.7916	ABTB2	ankyrin repeat and BTB (POZ) domain containing 2
204179_at	20.8476	MB	myoglobin
205479_s_at	20.95	PLAU	plasminogen activator, urokinase
228204_at	21.0009	PSMB4	proteasome (prosome, macropain) subunit, beta type, 4
205798_at	21.1755	IL7R	interleukin 7 receptor
202859_x_at	21.1789	IL8	interleukin 8
217853_at	21.2186	TNS3	tensin 3
211668_s_at	21.2653	PLAU	plasminogen activator, urokinase
229716_at	21.2656	NA	NA
223403_s_at	21.2998	POLR1B	polymerase (RNA) I polypeptide B, 128kDa
208250_s_at	21.3336	DMBT1	deleted in malignant brain tumors 1
201926_s_at	21.3836	CD55	CD55 molecule, decay accelerating factor for complement (Cromer blood group)
217078_s_at	21.3889	CD300A	CD300a molecule
1555950_a_at	21.3936	CD55	CD55 molecule, decay accelerating factor for complement (Cromer blood group)
210229_s_at	21.4705	CSF2	colony stimulating factor 2 (granulocyte-macrophage)
221602_s_at	21.4995	FAIM3	Fas apoptotic inhibitory molecule 3
205680_at	21.5027	MMP10	matrix metallopeptidase 10 (stromelysin 2)
1552316_a_at	21.5198	GIMAP1	GTPase, IMAP family member 1
210387_at	21.5249	HIST1H2BG	histone cluster 1, H2bg
211697_x_at	21.5605	PNO1	partner of NOB1 homolog (S. cerevisiae)
211949_s_at	21.5608	NOLC1	nucleolar and coiled-body phosphoprotein 1
213350_at	21.6042	RPS11	ribosomal protein S11
216246_at	21.6359	NA	NA
202770_s_at	21.6582	CCNG2	cyclin G2
226218_at	21.6757	IL7R	interleukin 7 receptor
220688_s_at	21.6845	MRTO4	mRNA turnover 4 homolog (S. cerevisiae)
221943_x_at	21.6959	RPL38	ribosomal protein L38
201666_at	21.7156	TIMP1	TIMP metallopeptidase inhibitor 1
208026_at	21.7157	HIST1H4F	histone cluster 1, H4f
212044_s_at	21.7707	RPL27A	ribosomal protein L27a
221253_s_at	21.8295	TXNDC5	thioredoxin domain containing 5 (endoplasmic reticulum)
214662_at	21.8391	WDR43	WD repeat domain 43
202028_s_at	21.86	RPL38	ribosomal protein L38
213642_at	21.8671	NA	NA
216212_s_at	21.8708	DKC1	dyskeratosis congenita 1, dyskerin
203394_s_at	21.9303	HES1	hairy and enhancer of split 1, (Drosophila)
211559_s_at	21.9379	CCNG2	cyclin G2
218590_at	21.9535	C10orf2	chromosome 10 open reading frame 2
221601_s_at	21.9658	FAIM3	Fas apoptotic inhibitory molecule 3
235056_at	21.9806	ETV6	ets variant 6
203997_at	22.024	PTPN3	protein tyrosine phosphatase, non-receptor type 3
213826_s_at	22.029	H3F3A	H3 histone, family 3A
212062_at	22.1048	ATP9A	ATPase, class II, type 9A
205467_at	22.1786	CASP10	caspase 10, apoptosis-related cysteine peptidase
201925_s_at	22.2894	CD55	CD55 molecule, decay accelerating factor for complement (Cromer blood group)
204614_at	22.3038	SERPINB2	serpin peptidase inhibitor, clade B (ovalbumin), member 2
205987_at	22.3339	CD1C	CD1c molecule
219295_s_at	22.3438	PCOLCE2	procollagen C-endopeptidase enhancer 2
213655_at	22.3563	YWHAE	tyrosine 3-monooxygenase/tryptophan 5-monooxygenase activation protein, epsilon polypeptide
213048_s_at	22.387	NA	NA
214011_s_at	22.421	NOP16	NOP16 nucleolar protein homolog (yeast)
243363_at	22.4364	LOC641518	hypothetical protein LOC641518
214745_at	22.4903	PLCH1	phospholipase C, eta 1
220485_s_at	22.4923	SIRPG	signal-regulatory protein gamma
206478_at	22.5153	KIAA0125	KIAA0125
243362_s_at	22.5155	LOC641518	hypothetical protein LOC641518
200908_s_at	22.6475	RPLP2	ribosomal protein, large, P2
202769_at	22.6508	CCNG2	cyclin G2
204174_at	22.7366	ALOX5AP	arachidonate 5-lipoxygenase-activating protein
202695_s_at	22.7957	STK17A	serine/threonine kinase 17a
221750_at	22.8432	HMGCS1	3-hydroxy-3-methylglutaryl-Coenzyme A synthase 1 (soluble)
224221_s_at	22.8898	VAV3	vav 3 guanine nucleotide exchange factor
202156_s_at	22.9255	CUGBP2	CUG triplet repeat, RNA binding protein 2
206099_at	22.9931	PRKCH	protein kinase C, eta
207906_at	22.9948	IL3	interleukin 3 (colony-stimulating factor, multiple)
218806_s_at	23.1005	VAV3	vav 3 guanine nucleotide exchange factor
221558_s_at	23.1263	LEF1	lymphoid enhancer-binding factor 1
218764_at	23.1292	PRKCH	protein kinase C, eta
1554340_a_at	23.1505	C1orf187	chromosome 1 open reading frame 187
230252_at	23.1739	LPAR5	lysophosphatidic acid receptor 5
239231_at	23.1745	NA	NA
230383_x_at	23.1996	NA	NA
202934_at	23.2385	HK2	hexokinase 2
208018_s_at	23.359	HCK	hemopoietic cell kinase
217147_s_at	23.4399	TRAT1	T cell receptor associated transmembrane adaptor 1
212105_s_at	23.4691	DHX9	DEAH (Asp-Glu-Ala-His) box polypeptide 9
232231_at	23.5317	RUNX2	runt-related transcription factor 2
218807_at	23.5343	VAV3	vav 3 guanine nucleotide exchange factor
236280_at	23.5752	NA	NA
212099_at	23.6936	RHOB	ras homolog gene family, member B
219563_at	23.8735	C14orf139	chromosome 14 open reading frame 139
218856_at	23.9663	TNFRSF21	tumor necrosis factor receptor superfamily, member 21
210201_x_at	24.0134	BIN1	bridging integrator 1
219243_at	24.024	GIMAP4	GTPase, IMAP family member 4
202931_x_at	24.0661	BIN1	bridging integrator 1
203913_s_at	24.0663	HPGD	hydroxyprostaglandin dehydrogenase 15-(NAD)
33323_r_at	24.2478	SFN	stratifin
222557_at	24.2511	STMN3	stathmin-like 3
235182_at	24.421	ISM1	isthmin 1 homolog (zebrafish)
226549_at	24.4376	SBK1	SH3-binding domain kinase 1
227178_at	24.4541	CUGBP2	CUG triplet repeat, RNA binding protein 2
218032_at	24.4912	SNN	stannin
208982_at	24.4976	PECAM1	platelet/endothelial cell adhesion molecule
201012_at	24.5189	ANXA1	annexin A1
224606_at	24.5598	KLF6	Kruppel-like factor 6
228737_at	24.5742	TOX2	TOX high mobility group box family member 2
214439_x_at	24.6924	BIN1	bridging integrator 1
229280_s_at	24.7479	FLJ22536	hypothetical locus LOC401237
1559067_a_at	24.7504	NA	NA
202743_at	24.7534	PIK3R3	phosphoinositide-3-kinase, regulatory subunit 3 (gamma)
1555832_s_at	24.7934	KLF6	Kruppel-like factor 6
207992_s_at	24.8024	AMPD3	adenosine monophosphate deaminase (isoform E)
225962_at	24.8072	ZNRF1	zinc and ring finger 1
202245_at	24.9389	LSS	lanosterol synthase (2,3-oxidosqualene-lanosterol cyclase)
1555797_a_at	24.9551	ARPC5	actin related protein 2/3 complex, subunit 5, 16kDa
222394_at	24.9732	PDCD6IP	programmed cell death 6 interacting protein
208981_at	25.0142	PECAM1	platelet/endothelial cell adhesion molecule
209608_s_at	25.0169	ACAT2	acetyl-Coenzyme A acetyltransferase 2
201193_at	25.0295	IDH1	isocitrate dehydrogenase 1 (NADP+), soluble
202431_s_at	25.0485	MYC	v-myc myelocytomatosis viral oncogene homolog (avian)
206749_at	25.0571	CD1B	CD1b molecule
206662_at	25.2109	GLRX	glutaredoxin (thioltransferase)
236295_s_at	25.236	NLRC3	NLR family, CARD domain containing 3
224862_at	25.2362	GNAQ	guanine nucleotide binding protein (G protein), q polypeptide
211548_s_at	25.2918	HPGD	hydroxyprostaglandin dehydrogenase 15-(NAD)
1555037_a_at	25.3107	IDH1	isocitrate dehydrogenase 1 (NADP+), soluble
208983_s_at	25.3637	PECAM1	platelet/endothelial cell adhesion molecule
208986_at	25.3711	TCF12	transcription factor 12
206283_s_at	25.3939	TAL1	T-cell acute lymphocytic leukemia 1
228771_at	25.436	ADRBK2	adrenergic, beta, receptor kinase 2
203744_at	25.4486	HMGB3	high-mobility group box 3
229838_at	25.4611	NUCB2	nucleobindin 2
225045_at	25.484	CCDC88A	coiled-coil domain containing 88A
210432_s_at	25.5617	SCN3A	sodium channel, voltage-gated, type III, alpha subunit
225136_at	25.589	PLEKHA2	pleckstrin homology domain containing, family A (phosphoinositide binding specific) member 2
235816_s_at	25.6047	RGL4	ral guanine nucleotide dissociation stimulator-like 4
226157_at	25.6391	TFDP2	transcription factor Dp-2 (E2F dimerization partner 2)
227687_at	25.6796	HYLS1	hydrolethalus syndrome 1
219740_at	25.7283	VASH2	vasohibin 2
210758_at	25.7299	PSIP1	PC4 and SFRS1 interacting protein 1
1558972_s_at	25.7356	C6orf190	chromosome 6 open reading frame 190
208592_s_at	25.7636	CD1E	CD1e molecule
211795_s_at	25.7759	FYB	FYN binding protein (FYB-120/130)
223685_s_at	25.8109	PRPF18	PRP18 pre-mRNA processing factor 18 homolog (S. cerevisiae)
224150_s_at	25.841	CEP70	centrosomal protein 70kDa
219502_at	25.8412	NEIL3	nei endonuclease VIII-like 3 (E. coli)
209790_s_at	25.8486	CASP6	caspase 6, apoptosis-related cysteine peptidase
219132_at	25.8762	PELI2	pellino homolog 2 (Drosophila)
203911_at	25.8776	RAP1GAP	RAP1 GTPase activating protein
228033_at	25.9157	E2F7	E2F transcription factor 7
209574_s_at	25.9306	C18orf1	chromosome 18 open reading frame 1
218585_s_at	25.9396	DTL	denticleless homolog (Drosophila)
229686_at	25.9468	P2RY8	purinergic receptor P2Y, G-protein coupled, 8
205034_at	25.992	CCNE2	cyclin E2
1554489_a_at	25.9926	CEP70	centrosomal protein 70kDa
224983_at	26.022	SCARB2	scavenger receptor class B, member 2
211211_x_at	26.0266	SH2D1A	SH2 domain protein 1A
220449_at	26.0338	MGC5566	hypothetical protein MGC5566
205677_s_at	26.0463	DLEU1	deleted in lymphocytic leukemia 1 (non-protein coding)
235609_at	26.056	NA	NA
211919_s_at	26.0561	CXCR4	chemokine (C-X-C motif) receptor 4
227266_s_at	26.0593	FYB	FYN binding protein (FYB-120/130)
238041_at	26.0849	NA	NA
209201_x_at	26.1112	CXCR4	chemokine (C-X-C motif) receptor 4
205700_at	26.112	HSD17B6	hydroxysteroid (17-beta) dehydrogenase 6 homolog (mouse)
210221_at	26.1516	CHRNA3	cholinergic receptor, nicotinic, alpha 3
204040_at	26.1521	RNF144A	ring finger protein 144A
207015_s_at	26.1866	ALDH1A2	aldehyde dehydrogenase 1 family, member A2
201842_s_at	26.1929	EFEMP1	EGF-containing fibulin-like extracellular matrix protein 1
228773_at	26.2025	NA	NA
209276_s_at	26.2026	GLRX	glutaredoxin (thioltransferase)
224861_at	26.213	GNAQ	guanine nucleotide binding protein (G protein), q polypeptide
202369_s_at	26.2725	TRAM2	translocation associated membrane protein 2
221107_at	26.2989	CHRNA9	cholinergic receptor, nicotinic, alpha 9
203680_at	26.3065	PRKAR2B	protein kinase, cAMP-dependent, regulatory, type II, beta
211210_x_at	26.3456	SH2D1A	SH2 domain protein 1A
210116_at	26.37	SH2D1A	SH2 domain protein 1A
223775_at	26.3715	HHIP	hedgehog interacting protein
203914_x_at	26.3792	HPGD	hydroxyprostaglandin dehydrogenase 15-(NAD)
219330_at	26.3889	VANGL1	vang-like 1 (van gogh, Drosophila)
205285_s_at	26.3903	FYB	FYN binding protein (FYB-120/130)
223168_at	26.3952	RHOU	ras homolog gene family, member U
213060_s_at	26.4938	CHI3L2	chitinase 3-like 2
210416_s_at	26.5182	CHEK2	CHK2 checkpoint homolog (S. pombe)
211209_x_at	26.5203	SH2D1A	SH2 domain protein 1A
200965_s_at	26.5433	ABLIM1	actin binding LIM protein 1
210347_s_at	26.5606	BCL11A	B-cell CLL/lymphoma 11A (zinc finger protein)
205804_s_at	26.5682	TRAF3IP3	TRAF3 interacting protein 3
204759_at	26.5825	RCBTB2	regulator of chromosome condensation (RCC1) and BTB (POZ) domain containing protein 2
200762_at	26.5889	DPYSL2	dihydropyrimidinase-like 2
201811_x_at	26.6448	SH3BP5	SH3-domain binding protein 5 (BTK-associated)
210325_at	26.6901	CD1A	CD1a molecule
219036_at	26.705	CEP70	centrosomal protein 70kDa
207016_s_at	26.7145	ALDH1A2	aldehyde dehydrogenase 1 family, member A2
200832_s_at	26.7166	SCD	stearoyl-CoA desaturase (delta-9-desaturase)
228176_at	26.7526	C9orf47	chromosome 9 open reading frame 47
203474_at	26.7584	IQGAP2	IQ motif containing GTPase activating protein 2
213288_at	26.7719	MBOAT2	membrane bound O-acyltransferase domain containing 2
1556599_s_at	26.7972	ARPP-21	cyclic AMP-regulated phosphoprotein, 21 kD
230135_at	26.8731	NA	NA
226039_at	26.9228	MGAT4A	mannosyl (alpha-1,3-)-glycoprotein beta-1,4-N-acetylglucosaminyltransferase, isozyme A
215411_s_at	26.9922	TRAF3IP2	TRAF3 interacting protein 2
227197_at	26.9937	SGEF	Src homology 3 domain-containing guanine nucleotide exchange factor
215784_at	27.0115	CD1E	CD1e molecule
228361_at	27.0164	E2F2	E2F transcription factor 2
207996_s_at	27.0393	C18orf1	chromosome 18 open reading frame 1
226134_s_at	27.0642	NA	NA
209360_s_at	27.0729	RUNX1	runt-related transcription factor 1
224445_s_at	27.0932	ZFYVE21	zinc finger, FYVE domain containing 21
211814_s_at	27.1354	CCNE2	cyclin E2
205882_x_at	27.1414	ADD3	adducin 3 (gamma)
231283_at	27.1422	MGAT4A	mannosyl (alpha-1,3-)-glycoprotein beta-1,4-N-acetylglucosaminyltransferase, isozyme A
201034_at	27.1734	ADD3	adducin 3 (gamma)
201752_s_at	27.2253	ADD3	adducin 3 (gamma)
210487_at	27.2394	DNTT	deoxynucleotidyltransferase, terminal
205590_at	27.2438	RASGRP1	RAS guanyl releasing protein 1 (calcium and DAG-regulated)
225355_at	27.3032	NEURL1B	neuralized homolog 1B (Drosophila)
238520_at	27.3115	TRERF1	transcriptional regulating factor 1
204226_at	27.3261	STAU2	staufen, RNA binding protein, homolog 2 (Drosophila)
201310_s_at	27.4018	C5orf13	chromosome 5 open reading frame 13
209829_at	27.4022	FAM65B	family with sequence similarity 65, member B
229402_at	27.4049	SAMD13	sterile alpha motif domain containing 13
201753_s_at	27.4103	ADD3	adducin 3 (gamma)
225266_at	27.4425	ZNF652	zinc finger protein 652
203787_at	27.4427	SSBP2	single-stranded DNA binding protein 2
235577_at	27.4593	ZNF652	zinc finger protein 652
219489_s_at	27.4636	RHBDL2	rhomboid, veinlet-like 2 (Drosophila)
213888_s_at	27.5203	LOC100133233	hypothetical protein LOC100133233
222283_at	27.5582	ZNF480	zinc finger protein 480
1566363_at	27.5678	DNTT	deoxynucleotidyltransferase, terminal
210829_s_at	27.6263	SSBP2	single-stranded DNA binding protein 2
223839_s_at	27.6388	SCD	stearoyl-CoA desaturase (delta-9-desaturase)
201309_x_at	27.6513	C5orf13	chromosome 5 open reading frame 13
225330_at	27.654	IGF1R	insulin-like growth factor 1 receptor
212135_s_at	27.7119	ATP2B4	ATPase, Ca++ transporting, plasma membrane 4
229492_at	27.7609	VANGL1	vang-like 1 (van gogh, Drosophila)
244076_at	27.8087	KIAA2022	KIAA2022
238484_s_at	27.8651	NA	NA
205698_s_at	27.8744	MAP2K6	mitogen-activated protein kinase kinase 6
221213_s_at	27.8906	ZNF280D	zinc finger protein 280D
218718_at	27.9621	PDGFC	platelet derived growth factor C
214183_s_at	27.9909	TKTL1	transketolase-like 1
212136_at	28.059	ATP2B4	ATPase, Ca++ transporting, plasma membrane 4
227970_at	28.0895	GPR157	G protein-coupled receptor 157
227052_at	28.1158	NA	NA
212812_at	28.2216	NA	NA
231579_s_at	28.3524	TIMP2	TIMP metallopeptidase inhibitor 2
219528_s_at	28.3629	BCL11B	B-cell CLL/lymphoma 11B (zinc finger protein)
222895_s_at	28.4462	BCL11B	B-cell CLL/lymphoma 11B (zinc finger protein)
206727_at	28.5383	C9	complement component 9
239572_at	28.5561	GJA3	gap junction protein, alpha 3, 46kDa
222449_at	28.6971	PMEPA1	prostate transmembrane protein, androgen induced 1
213280_at	28.7406	GARNL4	GTPase activating Rap/RanGAP domain-like 4
215117_at	28.7657	RAG2	recombination activating gene 2
215043_s_at	28.7875	SMA5	glucuronidase, beta pseudogene
215332_s_at	28.8226	CD8B	CD8b molecule
219371_s_at	28.8658	KLF2	Kruppel-like factor 2 (lung)
213933_at	28.9407	PTGER3	prostaglandin E receptor 3 (subtype EP3)
206404_at	29.0143	FGF9	fibroblast growth factor 9 (glia-activating factor)
225133_at	29.4797	KLF3	Kruppel-like factor 3 (basic)
1558604_a_at	29.5086	NA	NA
231935_at	29.6081	ARPP-21	cyclic AMP-regulated phosphoprotein, 21 kD
238861_at	29.9706	NA	NA
210055_at	31.2093	TSHR	thyroid stimulating hormone receptor
222450_at	31.782	PMEPA1	prostate transmembrane protein, androgen induced 1
